# Supplementary material for: Bullying victimization among adolescents: Prevalence, associated factors and correlation with mental health outcomes
Source: PLoS One. 2024 Mar 18;19(3):e0299161. doi: 10.1371/journal.pone.0299161 (PMC10947672; doi:10.1371/journal.pone.0299161)
Supplement: S1 File — (XLSX) [file pone.0299161.s001.xlsx]

## Sheet: BV_Tunisia
college	gender	age	school_grade	grade_repetition	Residence	father_edu_level	mother_edu_level	smoking	alcohool_consu	substance_use	leisure	obvq1	obvq2	obvq3	obvq4	obvq5	obvq6	obcq7	obvq8	obvq9	obvq10a	obvq10b	obvq11	obvq11description	obvq12	obvq13	obvq14	obvq15	obvq16	obvq16a	obvq17	obvq17a	obvq17b	obvq17c	obvq17d	obvq18	obvq19	obvq20	obvq21	obvq22	sdq1	sdq2	sqd3	sdq4	sdq5	sdq6	sdq7	sdq8	sdq9
jugarta	0	13	0	1	0	2	2	1	1	1	0	0	0	0	0	0	0	0	0	0	0	#NULL!	0		0	0	0	0	0	#NULL!	0	#NULL!	#NULL!	#NULL!	#NULL!	#NULL!	0	0	0	0	2	2	1	1	1	1	1	0	2
jugarta	1	12	0	1	0	2	1	1	1	1	0	0	0	0	0	0	0	0	0	0	0	#NULL!	0		0	0	0	0	0	#NULL!	0	#NULL!	#NULL!	#NULL!	#NULL!	#NULL!	4	3	0	0	2	2	1	2	0	1	2	2	2
jugarta	0	13	0	0	0	1	1	1	1	1	1	1	4	3	2	4	0	1	2	0	0	#NULL!	1	it happned in the street	1	3	2	1	1	4	1	#NULL!	#NULL!	#NULL!	#NULL!	2	0	0	0	3	0	1	0	2	1	0	2	0	1
jugarta	0	13	0	0	0	2	1	0	1	1	0	2	0	0	0	0	0	0	3	0	3	0	0		3	1	4	0	1	8	0	#NULL!	#NULL!	#NULL!	#NULL!	0	4	4	0	0	2	0	2	0	1	0	1	1	0
jugarta	1	12	0	1	0	2	2	1	1	1	0	1	1	0	0	0	0	0	0	0	1	2	0		0	0	0	0	0	0	0	#NULL!	#NULL!	#NULL!	#NULL!	2	4	4	0	3	2	2	1	0	0	0	2	1	2
jugarta	0	13	0	1	0	2	2	1	1	1	0	0	0	0	0	1	0	0	0	1	1	1	0		0	0	0	0	0	#NULL!	0	#NULL!	#NULL!	#NULL!	#NULL!	2	1	2	0	3	1	2	1	1	2	0	2	2	1
jugarta	1	12	0	1	0	2	2	1	1	1	1	1	1	0	0	0	0	0	0	0	0	#NULL!	0		0	0	0	0	0	#NULL!	0	#NULL!	#NULL!	#NULL!	#NULL!	1	2	0	0	3	2	2	1	2	2	1	1	2	1
jugarta	1	12	0	1	0	2	3	1	1	1	0	4	0	0	0	4	0	0	1	0	0	#NULL!	0		0	0	0	0	0	#NULL!	0	#NULL!	#NULL!	#NULL!	#NULL!	1	4	2	0	3	2	2	1	1	2	1	2	1	2
jugarta	0	12	0	0	0	2	0	1	1	1	0	3	3	0	0	0	0	0	0	0	4	0	0		0	4	3	3	1	3	1	#NULL!	#NULL!	#NULL!	#NULL!	2	0	0	1	1	2	0	1	0	2	1	0	1	2
jugarta	1	12	0	1	0	3	1	1	1	1	0	1	1	0	0	1	0	1	1	0	0	#NULL!	0		0	1	1	0	1	0	1	#NULL!	#NULL!	#NULL!	#NULL!	2	2	2	1	3	2	0	1	1	2	2	1	1	1
jugarta	1	12	0	1	0	1	1	1	1	1	0	1	1	0	2	1	0	0	0	0	0	#NULL!	0		1	3	1	1	1	0	2	0	0	2	2	0	0	0	1	2	1	0	0	0	1	2	1	1	1
jugarta	0	12	0	1	0	3	3	0	0	0	1	1	1	1	0	0	1	0	1	0	0	#NULL!	0		0	0	0	0	0	#NULL!	0	#NULL!	#NULL!	#NULL!	#NULL!	1	0	0	0	3	2	2	1	1	0	2	2	0	2
jugarta	1	12	0	1	0	1	1	1	1	1	0	2	0	0	0	0	0	0	0	0	0	#NULL!	0		1	2	2	2	0	#NULL!	0	#NULL!	1	1	1	1	0	0	0	3	1	0	1	0	0	0	2	0	2
jugarta	0	13	0	0	0	1	0	1	1	1	0	1	0	0	0	0	0	0	0	0	0	#NULL!	0		0	0	0	0	1	8	2	4	0	1	1	1	2	2	0	3	0	0	0	1	0	0	0	0	1
jugarta	1	12	0	1	0	3	2	1	1	1	1	0	0	0	0	0	0	0	0	0	0	#NULL!	0		0	0	0	0	0	#NULL!	0	#NULL!	#NULL!	#NULL!	#NULL!	#NULL!	2	2	0	2	1	2	0	1	0	0	2	0	2
jugarta	1	14	0	0	0	0	0	0	1	0	1	2	0	0	0	0	0	0	0	0	0	#NULL!	0		0	0	0	0	1	5	1	#NULL!	#NULL!	#NULL!	#NULL!	1	0	0	1	0	1	2	2	2	0	0	2	2	1
jugarta	1	12	0	1	0	0	0	1	1	1	1	0	0	0	0	0	0	0	0	0	0	#NULL!	0		0	0	0	0	0	#NULL!	0	#NULL!	#NULL!	#NULL!	#NULL!	2	2	2	0	3	2	2	0	1	1	1	2	0	2
jugarta	0	13	0	0	0	2	1	1	1	1	0	1	0	0	0	0	0	0	0	0	4	1	0		0	0	0	1	1	8	1	1	2	2	2	2	1	0	0	2	1	2	2	2	2	0	1	1	1
jugarta	1	12	0	0	0	1	1	1	1	1	0	0	0	0	0	0	0	0	0	0	0	0	0		0	0	0	0	0	#NULL!	0	#NULL!	#NULL!	#NULL!	#NULL!	#NULL!	0	2	0	3	2	2	2	1	1	0	2	2	2
jugarta	1	12	0	0	0	3	3	1	1	1	1	1	0	0	0	0	1	0	0	0	2	0	0		2	1	1	2	1	7	2	2	0	0	2	1	1	0	1	3	2	2	1	2	1	2	1	2	2
jugarta	1	12	0	1	0	2	2	1	1	1	0	1	1	0	0	2	0	0	0	1	0	#NULL!	0		5	1	1	1	1	0	2	4	0	0	1	0	4	4	1	3	2	2	1	2	1	2	1	1	2
jugarta	1	13	0	1	0	3	3	1	1	1	0	1	0	0	0	2	1	0	0	0	2	1	0		3	1	1	0	1	8	2	4	0	0	1	1	1	3	1	3	2	2	0	1	2	0	1	0	2
jugarta	1	12	0	1	0	3	3	1	1	1	0	1	1	3	0	0	0	0	0	0	1	0	0		0	1	1	1	1	0	2	2	0	1	1	0	1	2	1	3	2	0	2	2	1	0	2	0	2
jugarta	0	13	0	1	1	3	2	1	1	1	0	3	3	0	0	0	0	1	3	0	0	#NULL!	0		1	3	1	1	1	0	2	3	0	1	1	2	3	0	0	2	2	1	1	2	2	0	2	1	2
jugarta	0	13	0	0	0	3	3	1	1	1	0	0	0	0	0	0	0	0	0	0	1	1	0		0	0	0	0	0	#NULL!	0	#NULL!	#NULL!	#NULL!	#NULL!	#NULL!	#NULL!	#NULL!	0	0	2	1	2	2	0	1	0	1	2
jugarta	0	12	0	1	0	2	3	1	1	1	0	2	0	0	0	2	0	0	1	0	0	#NULL!	0		0	0	0	0	0	#NULL!	2	#NULL!	#NULL!	#NULL!	#NULL!	#NULL!	#NULL!	#NULL!	0	2	1	0	1	0	0	1	1	0	0
jugarta	0	12	0	0	0	1	2	1	1	1	0	4	1	0	1	0	1	0	0	0	0	#NULL!	0		0	0	0	3	1	8	2	0	2	1	2	2	2	2	1	3	2	0	0	1	0	0	2	1	2
jugarta	0	12	0	1	0	2	0	1	1	1	0	1	1	0	0	0	0	0	0	0	0	#NULL!	0		1	1	1	2	1	4	2	1	2	2	1	2	0	0	1	1	1	0	1	0	1	0	2	2	2
jugarta	1	14	0	0	0	1	1	1	1	1	1	4	1	0	0	0	0	4	0	0	2	2	2		3	1	1	5	1	7	1	4	#NULL!	0	1	0	4	4	3	1	2	1	2	1	2	2	1	0	2
jugarta	1	14	0	0	0	1	1	1	1	1	1	4	4	0	4	0	0	0	0	0	4	2	4		1	2	2	4	1	1	2	0	1	0	2	2	2	2	1	1	2	0	1	0	0	2	2	2	2
jugarta	0	13	0	1	0	3	2	1	1	1	0	1	0	0	2	1	0	0	0	0	0	#NULL!	0		0	0	0	0	0	#NULL!	0	#NULL!	#NULL!	#NULL!	#NULL!	#NULL!	0	2	0	0	2	1	0	2	1	1	2	1	0
jugarta	0	12	0	0	0	2	1	1	1	1	1	0	0	0	0	0	0	0	0	0	0	#NULL!	0		0	0	0	0	0	#NULL!	0	#NULL!	#NULL!	#NULL!	#NULL!	1	0	0	0	3	1	1	0	0	2	0	0	1	0
jugarta	0	12	0	1	0	3	2	1	1	1	0	2	2	2	0	2	0	0	1	0	0	#NULL!	0		1	3	1	1	1	0	2	1	2	0	0	0	2	2	1	3	1	2	1	0	2	0	1	2	1
jugarta	0	11	0	1	0	2	1	1	1	1	1	3	4	3	3	0	0	3	3	0	2	0	0		0	3	1	3	1	5	1	#NULL!	#NULL!	#NULL!	#NULL!	#NULL!	#NULL!	#NULL!	1	2	1	1	0	1	2	1	2	2	1
jugarta	0	13	0	1	0	2	1	1	1	1	0	0	0	0	0	0	0	0	0	0	0	#NULL!	0		0	0	0	0	0	#NULL!	0	#NULL!	#NULL!	#NULL!	2	2	2	2	0	3	2	0	0	2	0	0	1	0	2
jugarta	0	13	0	1	0	0	2	1	1	1	0	0	0	0	0	1	0	0	0	0	0	#NULL!	0		0	0	0	0	0	#NULL!	0	#NULL!	#NULL!	#NULL!	#NULL!	2	0	1	0	3	2	2	0	1	1	0	2	0	2
jugarta	0	13	0	0	0	2	2	1	1	1	1	1	1	1	0	0	0	0	0	0	2	1	0		0	0	0	0	0	#NULL!	0	#NULL!	#NULL!	#NULL!	#NULL!	#NULL!	#NULL!	#NULL!	0	2	2	2	0	1	1	0	1	1	2
jugarta	1	15	0	0	0	2	2	1	1	1	0	0	0	0	0	0	0	0	0	0	0	#NULL!	0		0	0	0	0	0	#NULL!	0	#NULL!	#NULL!	#NULL!	#NULL!	2	0	2	0	0	2	1	0	0	0	0	1	1	0
jugarta	1	12	0	1	0	3	3	1	1	1	0	1	1	0	0	0	0	0	0	0	0	#NULL!	0		1	1	1	1	1	2	2	2	0	0	1	1	3	0	2	2	2	2	0	0	2	0	1	2	1
jugarta	1	12	0	0	0	3	3	1	1	1	1	1	0	0	0	0	0	0	0	0	0	#NULL!	0		0	0	0	0	0	#NULL!	0	#NULL!	#NULL!	#NULL!	#NULL!	2	2	1	0	3	2	0	0	2	2	0	2	1	2
jugarta	1	11	0	0	0	1	2	1	1	1	1	2	2	0	0	0	0	0	0	0	0	#NULL!	0		3	3	1	2	1	0	2	4	1	1	0	1	0	0	1	3	2	1	0	0	0	0	1	1	1
jugarta	1	12	0	1	0	2	2	1	1	1	1	0	0	0	0	0	0	0	0	0	0	#NULL!	0		0	0	0	0	0	#NULL!	0	#NULL!	1	1	1	#NULL!	2	2	0	1	2	2	0	0	2	2	2	2	0
jugarta	0	12	0	1	0	0	0	1	1	1	1	4	4	0	0	0	0	0	0	0	0	#NULL!	0		1	1	2	3	1	0	2	0	0	0	2	0	1	2	2	0	1	0	0	1	2	0	1	1	0
jugarta	1	13	0	1	0	0	0	1	1	1	1	0	0	0	0	0	0	0	0	0	0	#NULL!	0		0	0	0	0	0	#NULL!	0	#NULL!	#NULL!	#NULL!	#NULL!	2	0	0	0	3	2	1	0	2	0	0	1	1	0
jugarta	1	11	0	1	0	2	1	1	1	1	1	2	1	3	0	1	0	0	1	0	0	#NULL!	0		1	1	1	3	1	0	1	2	2	2	2	2	3	3	1	2	2	0	1	2	0	0	2	2	1
jugarta	0	12	0	1	0	2	0	1	1	1	1	4	1	2	0	1	1	0	0	0	2	0	0		1	3	1	4	1	1	2	3	0	1	2	0	0	1	1	2	1	0	1	2	2	0	2	1	2
jugarta	0	13	1	1	0	3	3	1	1	1	1	2	0	2	0	2	0	0	0	0	1	1	2		1	1	1	3	1	4	1	#NULL!	#NULL!	#NULL!	#NULL!	2	1	0	1	1	2	2	0	1	0	0	1	2	2
jugarta	1	11	0	1	0	2	2	1	1	1	0	4	4	0	0	0	0	0	0	0	2	0	0		1	1	1	1	1	2	2	2	2	2	2	1	0	0	1	2	2	1	0	0	0	0	2	0	2
jugarta	1	12	0	1	0	2	3	1	1	1	0	3	3	3	0	3	0	0	0	0	0	#NULL!	0		1	3	1	3	1	3	2	3	2	1	1	2	2	0	2	3	2	2	0	1	1	0	2	1	2
jugarta	1	12	0	1	0	1	1	1	1	1	0	4	0	4	0	1	1	0	0	0	0	#NULL!	0		1	2	2	3	1	2	2	2	2	2	2	2	4	4	1	3	2	2	2	0	2	0	2	2	2
jugarta	1	12	0	1	0	1	1	1	1	1	0	4	0	4	0	1	1	0	0	0	0	#NULL!	0		1	2	2	3	1	2	1	#NULL!	#NULL!	#NULL!	#NULL!	2	4	4	1	3	2	2	2	0	2	0	2	2	2
jugarta	1	15	0	0	0	0	2	1	1	1	0	3	0	0	0	1	0	1	2	0	3	0	0		1	2	1	3	1	8	2	2	0	1	1	2	0	1	1	3	1	2	2	1	2	2	2	2	0
jugarta	1	13	0	1	0	2	2	1	1	1	0	1	1	0	0	0	1	0	0	0	1	0	0		1	0	0	1	1	8	2	5	0	1	0	0	2	3	1	3	2	2	2	1	2	0	2	2	2
jugarta	0	14	0	1	0	1	0	1	1	1	0	4	4	0	2	0	0	0	0	0	2	1	0		1	3	1	3	1	1	2	4	2	2	1	0	0	0	1	0	0	1	1	1	0	2	1	0	0
jugarta	1	14	1	1	0	3	3	1	1	1	0	4	4	0	0	2	1	0	0	4	0	#NULL!	0		2	1	2	4	1	8	2	0	0	0	1	2	2	1	1	2	2	0	0	2	0	0	2	1	1
jugarta	1	12	1	1	0	2	3	1	1	1	1	0	0	1	0	0	0	0	0	0	0	#NULL!	0		0	0	0	0	0	#NULL!	0	#NULL!	#NULL!	#NULL!	#NULL!	#NULL!	4	0	0	3	2	0	0	0	0	0	2	0	2
jugarta	1	13	1	1	0	2	2	1	1	1	0	0	0	0	0	0	0	0	0	0	0	#NULL!	0		0	0	0	0	0	#NULL!	0	#NULL!	#NULL!	#NULL!	#NULL!	2	1	0	0	3	2	0	0	1	1	0	2	1	2
jugarta	0	13	1	1	0	3	3	1	1	1	0	2	2	0	0	0	0	0	0	0	0	#NULL!	0		2	4	2	4	1	1	2	4	2	0	1	1	1	0	2	3	2	0	1	2	2	0	0	2	2
jugarta	0	13	1	1	0	2	2	1	1	1	0	0	0	0	0	0	0	0	0	0	0	#NULL!	0		0	0	0	0	0	#NULL!	0	#NULL!	#NULL!	#NULL!	#NULL!	#NULL!	0	0	0	3	2	2	0	2	2	0	1	2	2
jugarta	1	13	1	1	0	2	3	1	1	1	0	3	4	0	0	0	0	4	0	0	4	1	2		5	5	3	4	1	9	1	#NULL!	#NULL!	#NULL!	#NULL!	0	0	1	1	0	2	0	2	2	1	2	2	0	1
jugarta	1	13	1	1	0	1	1	1	1	1	0	0	0	0	0	0	0	0	0	0	0	#NULL!	0		0	0	0	0	0	#NULL!	0	#NULL!	#NULL!	#NULL!	#NULL!	#NULL!	0	0	0	3	2	0	2	2	0	1	2	1	0
jugarta	1	13	1	1	0	1	2	1	1	1	0	0	0	0	0	0	0	0	0	0	0	#NULL!	0		0	0	0	0	0	#NULL!	0	#NULL!	#NULL!	#NULL!	#NULL!	#NULL!	1	2	0	2	2	0	0	2	0	0	2	0	2
jugarta	1	14	1	0	0	3	2	1	1	1	0	3	1	2	2	4	0	3	1	1	3	1	0		5	2	1	4	1	8	1	#NULL!	#NULL!	#NULL!	#NULL!	#NULL!	0	0	1	3	1	2	1	1	2	1	0	0	1
jugarta	0	13	1	1	0	2	3	1	1	1	0	2	0	0	0	0	0	0	0	0	2	1	0		5	4	3	1	1	1	2	4	0	1	1	2	0	0	1	3	2	2	0	2	1	1	1	1	2
jugarta	1	13	1	1	0	2	2	1	1	1	0	2	2	0	0	0	0	0	0	0	0	#NULL!	0		3	1	1	2	1	2	1	#NULL!	#NULL!	#NULL!	#NULL!	#NULL!	0	0	1	3	1	2	1	1	2	1	0	0	1
jugarta	1	13	1	1	0	3	3	1	1	1	0	0	0	0	0	0	0	0	0	0	0	#NULL!	0		0	0	0	0	0	#NULL!	0	#NULL!	#NULL!	#NULL!	#NULL!	2	4	4	0	3	2	2	1	2	1	0	2	0	1
jugarta	1	13	1	1	0	2	1	1	1	1	0	1	1	0	0	0	0	0	0	0	0	#NULL!	0		0	0	0	0	0	#NULL!	2	2	2	0	1	2	3	1	0	3	1	0	0	1	2	0	1	1	1
jugarta	1	13	1	1	0	2	2	1	1	1	0	4	4	2	4	1	0	0	1	0	0	#NULL!	4	pusched me of my sit and then they laughed	1	2	2	1	1	3	2	2	0	0	0	1	1	2	1	3	2	0	1	2	2	2	1	0	2
jugarta	0	13	1	1	0	2	2	1	1	1	1	4	4	0	0	1	0	0	0	4	0	#NULL!	0		3	4	2	5	1	8	2	2	0	1	0	0	2	2	1	3	2	2	0	2	2	0	2	2	2
jugarta	0	13	1	1	0	3	3	1	1	1	0	0	0	0	0	0	0	0	0	0	0	#NULL!	0		0	0	0	0	0	#NULL!	0	#NULL!	#NULL!	#NULL!	#NULL!	#NULL!	2	1	0	2	1	2	0	0	2	1	0	2	1
jugarta	1	13	1	0	0	2	2	0	1	0	1	3	3	0	0	0	0	0	0	0	2	1	0		5	5	3	4	1	3	2	1	2	2	1	2	1	0	1	3	2	2	2	2	2	2	1	1	2
jugarta	1	13	1	1	0	3	3	1	1	1	1	3	3	1	0	1	1	0	0	0	1	0	0		1	1	1	3	1	4	2	4	0	0	1	2	2	3	1	0	1	0	0	1	1	1	1	0	2
jugarta	1	13	1	1	0	2	3	1	1	1	0	0	0	0	0	0	0	0	0	0	0	#NULL!	0		0	0	0	0	0	#NULL!	0	#NULL!	#NULL!	#NULL!	#NULL!	2	2	1	0	3	2	1	1	2	2	2	2	2	2
jugarta	1	14	1	1	0	2	2	1	1	1	0	1	1	0	0	1	0	0	0	0	0	#NULL!	0		0	0	0	0	0	#NULL!	0	#NULL!	#NULL!	#NULL!	#NULL!	2	4	0	0	3	2	2	1	0	2	2	2	2	2
jugarta	0	13	1	1	0	2	2	1	1	1	0	0	0	0	0	0	0	0	0	0	0	#NULL!	0		0	0	0	0	0	#NULL!	0	#NULL!	#NULL!	#NULL!	#NULL!	#NULL!	1	0	0	3	2	2	0	2	0	0	1	1	2
jugarta	1	13	1	1	0	2	1	1	1	1	0	3	0	3	0	0	0	0	0	0	0	#NULL!	0		4	4	3	3	1	0	2	0	#NULL!	#NULL!	#NULL!	#NULL!	0	0	1	0	1	0	2	0	0	2	2	2	2
jugarta	1	13	1	1	0	3	3	1	1	1	0	2	4	1	2	0	0	0	3	0	3	0	1		1	1	1	1	1	8	2	4	2	2	2	0	0	1	3	3	1	2	2	1	2	1	1	0	2
jugarta	0	13	1	1	0	3	3	1	1	1	0	2	0	0	0	2	0	0	0	0	2	0	1	a fight in the gym	3	3	1	3	1	5	2	2	0	0	1	1	3	2	1	3	2	0	0	1	0	0	1	1	0
jugarta	1	13	1	1	0	3	3	1	1	1	0	4	4	4	4	4	4	4	4	4	4	2	4		3	2	4	5	1	8	1	3	0	0	0	0	4	4	1	0	2	2	2	1	1	1	2	2	2
jugarta	0	14	1	1	0	3	3	1	1	1	0	1	0	0	0	1	1	0	0	0	0	#NULL!	0		5	3	4	1	1	1	2	0	0	1	1	1	3	2	2	3	2	0	1	0	1	1	1	1	2
jugarta	1	13	1	1	0	3	3	1	1	1	0	4	4	4	4	4	4	4	4	4	4	2	4	kicking and hiting	3	5	4	5	1	8	2	3	0	0	0	1	3	3	1	3	2	2	1	1	1	1	2	2	2
jugarta	0	14	1	1	0	3	3	1	1	1	1	4	0	0	0	4	1	1	4	4	0	#NULL!	0		1	1	4	5	1	8	1	#NULL!	#NULL!	#NULL!	#NULL!	2	0	0	1	3	0	0	0	0	2	0	1	1	2
jugarta	1	15	1	0	0	0	0	1	1	1	0	4	4	4	2	4	4	4	4	1	3	1	4	beated with a rope	3	2	2	1	1	8	2	4	1	0	1	0	3	3	1	3	2	1	2	0	2	2	2	2	2
jugarta	0	14	1	1	0	2	3	1	1	1	0	2	2	1	0	3	1	0	0	0	0	#NULL!	0		2	5	2	1	1	0	2	1	0	1	1	0	2	4	2	3	2	2	0	2	0	0	1	0	2
jugarta	0	13	1	1	0	2	3	1	1	1	0	4	4	2	2	4	0	0	4	4	1	0	0		1	3	1	2	1	8	2	2	2	0	0	2	0	1	1	3	1	2	2	1	1	0	2	1	2
jugarta	0	14	2	1	0	2	2	1	1	1	0	0	0	0	0	0	0	0	0	0	0	#NULL!	0		0	0	0	0	0	#NULL!	0	#NULL!	#NULL!	#NULL!	#NULL!	#NULL!	4	2	0	3	2	2	0	0	2	0	2	1	2
jugarta	1	15	2	1	0	0	0	1	1	1	1	1	0	0	0	0	0	0	0	0	1	1	0		0	0	0	0	0	#NULL!	0	#NULL!	#NULL!	#NULL!	#NULL!	0	0	2	0	2	2	1	0	1	2	0	1	2	1
jugarta	1	15	2	1	0	0	0	1	1	1	0	4	0	0	0	1	0	0	0	1	4	1	0		1	1	3	1	1	4	2	1	0	1	0	1	3	1	1	3	1	2	0	2	2	1	2	1	1
jugarta	0	14	2	1	1	2	2	1	1	1	0	0	0	0	0	0	0	0	0	0	0	#NULL!	0		0	0	0	0	0	#NULL!	0	#NULL!	#NULL!	#NULL!	#NULL!	0	0	0	0	3	1	0	0	0	0	2	2	0	0
jugarta	1	14	2	1	0	1	3	1	1	1	0	1	0	1	0	0	1	0	0	0	4	0	0		0	0	0	0	0	#NULL!	0	#NULL!	#NULL!	#NULL!	#NULL!	#NULL!	1	0	0	3	1	2	0	2	1	2	2	1	1
jugarta	1	15	2	0	0	3	0	1	1	1	0	3	0	0	0	0	0	0	0	0	3	1	0		0	0	0	3	0	#NULL!	2	0	1	1	1	1	4	0	0	3	1	2	0	2	2	1	1	1	2
jugarta	0	14	2	1	0	2	2	1	1	1	0	0	0	0	0	0	0	0	0	0	0	#NULL!	0		0	0	0	0	0	#NULL!	0	#NULL!	#NULL!	#NULL!	#NULL!	0	0	4	0	3	1	2	0	2	2	0	0	0	1
jugarta	1	14	2	1	0	1	1	1	1	1	0	4	2	0	0	0	0	0	0	0	3	0	0		0	0	0	0	0	#NULL!	0	#NULL!	#NULL!	#NULL!	#NULL!	#NULL!	2	0	0	2	2	0	1	2	1	0	2	1	2
jugarta	0	14	2	1	0	1	1	1	1	1	0	1	0	0	0	0	0	0	0	0	0	#NULL!	0		0	0	0	0	0	#NULL!	0	#NULL!	#NULL!	#NULL!	#NULL!	0	2	1	0	2	2	0	0	1	0	2	1	0	2
jugarta	1	14	2	1	0	1	2	1	1	1	0	0	0	0	0	0	0	0	0	0	0	#NULL!	0		0	0	0	0	0	#NULL!	0	#NULL!	#NULL!	#NULL!	#NULL!	0	1	4	0	3	1	0	0	2	2	1	1	1	2
jugarta	1	14	2	1	0	1	1	1	1	1	0	0	0	0	0	0	0	0	0	0	0	#NULL!	0		0	0	0	0	0	#NULL!	0	#NULL!	#NULL!	#NULL!	#NULL!	0	4	1	0	3	2	2	0	2	2	1	1	2	2
jugarta	0	12	1	0	0	3	3	1	1	1	1	0	0	0	0	0	0	0	0	0	0	#NULL!	0		0	0	0	0	0	#NULL!	0	#NULL!	#NULL!	#NULL!	#NULL!	0	0	0	0	0	2	1	1	1	0	0	1	1	2
jugarta	0	13	2	1	0	3	3	1	1	1	1	0	0	0	0	0	0	0	0	0	0	#NULL!	0		0	0	0	0	0	#NULL!	0	#NULL!	#NULL!	#NULL!	#NULL!	0	4	2	0	2	2	0	1	1	0	0	1	1	2
jugarta	0	14	2	1	0	1	3	1	1	1	1	1	1	0	2	0	0	0	0	1	0	#NULL!	0		3	4	2	1	1	8	2	3	0	1	1	1	2	0	1	1	2	2	1	1	1	0	0	1	2
jugarta	1	14	2	1	0	1	0	1	1	1	1	1	0	0	0	0	0	0	0	0	0	#NULL!	0		1	1	1	1	1	4	2	2	0	1	0	2	1	4	2	3	2	0	2	2	1	0	1	1	2
jugarta	1	14	2	1	0	3	3	1	1	1	1	0	0	0	0	0	0	0	0	0	0	#NULL!	0		0	0	0	0	0	#NULL!	0	#NULL!	#NULL!	#NULL!	#NULL!	#NULL!	0	0	0	3	2	2	1	2	2	0	0	1	2
jugarta	1	14	2	1	0	3	3	1	1	1	1	0	0	0	0	0	0	0	0	0	0	#NULL!	0		0	0	0	0	0	#NULL!	0	#NULL!	#NULL!	#NULL!	#NULL!	#NULL!	0	0	0	3	2	2	1	2	2	0	0	1	2
jugarta	0	14	2	1	0	3	2	1	1	1	1	0	0	0	0	0	0	0	0	0	0	#NULL!	0		0	0	0	0	0	#NULL!	0	#NULL!	#NULL!	#NULL!	#NULL!	#NULL!	4	1	0	2	2	1	1	2	0	0	2	2	2
jugarta	1	14	2	1	0	3	3	1	1	1	0	0	0	0	0	1	0	0	0	0	0	#NULL!	0		0	0	0	0	0	#NULL!	0	#NULL!	#NULL!	#NULL!	#NULL!	#NULL!	2	2	0	3	2	2	0	2	2	0	1	2	2
jugarta	1	14	2	1	0	3	0	1	1	1	0	4	2	0	3	0	0	0	0	0	3	0	0		3	3	1	3	0	#NULL!	1	#NULL!	#NULL!	#NULL!	#NULL!	0	2	3	0	3	2	2	1	2	1	0	2	0	2
jugarta	0	15	2	0	0	2	2	1	1	1	0	0	0	0	0	0	0	0	0	0	0	#NULL!	0		0	0	0	0	0	#NULL!	0	#NULL!	#NULL!	#NULL!	#NULL!	0	0	0	0	3	2	1	2	0	2	2	2	2	2
jugarta	1	15	2	1	0	3	2	1	1	1	1	0	0	0	0	0	0	0	0	0	0	#NULL!	0		0	0	0	0	0	#NULL!	0	#NULL!	#NULL!	#NULL!	#NULL!	#NULL!	0	0	0	3	2	2	0	2	2	0	2	1	2
jugarta	1	14	2	1	0	3	3	1	1	1	1	2	2	0	0	0	1	1	0	0	2	1	0		3	3	1	3	1	2	2	2	0	1	1	0	1	4	1	3	2	0	2	0	2	2	0	2	2
jugarta	1	14	2	1	0	0	0	1	1	1	1	1	2	0	0	2	0	0	0	0	1	1	0		3	2	2	3	1	8	2	3	2	2	1	1	2	2	1	2	1	0	1	0	0	0	0	1	0
jugarta	0	15	2	0	0	0	0	1	1	1	0	2	1	0	2	1	2	0	0	0	0	#NULL!	1		2	3	1	2	1	4	2	4	0	1	1	0	2	0	1	3	0	2	0	1	1	1	2	1	1
jugarta	1	15	2	0	0	2	3	1	1	1	1	4	4	4	2	4	2	1	0	1	0	#NULL!	0		1	1	1	5	1	0	1	#NULL!	#NULL!	#NULL!	#NULL!	2	4	3	1	3	2	1	1	1	1	0	2	2	2
jugarta	0	15	2	0	0	2	3	1	1	1	0	0	0	0	0	0	0	0	0	0	0	#NULL!	0		0	0	0	0	0	#NULL!	0	#NULL!	#NULL!	#NULL!	#NULL!	#NULL!	2	2	0	3	1	1	0	1	1	1	1	0	1
jugarta	1	14	2	1	0	2	1	1	1	1	1	0	0	0	2	0	1	0	1	0	0	#NULL!	0		0	0	0	0	0	#NULL!	0	#NULL!	#NULL!	#NULL!	#NULL!	#NULL!	2	2	0	3	1	1	0	2	1	1	2	1	2
jugarta	0	14	2	1	0	3	3	1	1	1	0	2	1	0	2	1	1	0	0	0	2	1	1	a fight	2	3	1	3	1	0	2	0	2	0	1	0	3	3	1	2	0	2	0	2	1	2	0	0	2
jugarta	0	14	2	1	0	2	1	1	1	1	0	1	0	1	0	0	0	0	0	0	0	#NULL!	0		0	0	0	0	0	#NULL!	0	#NULL!	#NULL!	#NULL!	#NULL!	#NULL!	2	1	0	3	2	1	0	2	1	1	2	1	2
jugarta	0	14	2	1	0	3	3	1	1	1	1	4	1	4	0	1	0	0	0	0	0	#NULL!	0		1	3	1	4	1	1	1	#NULL!	#NULL!	#NULL!	#NULL!	2	1	1	1	3	1	1	1	1	2	2	1	1	2
jugarta	0	14	2	1	0	2	1	1	1	1	1	2	0	2	0	0	2	0	0	0	0	#NULL!	0		3	5	3	2	1	2	1	#NULL!	#NULL!	#NULL!	#NULL!	1	2	0	1	2	2	0	2	2	0	0	1	0	2
jugarta	1	13	2	1	0	2	0	1	1	1	1	0	0	0	0	0	0	0	0	0	0	#NULL!	0		0	0	0	0	0	#NULL!	0	#NULL!	#NULL!	#NULL!	#NULL!	#NULL!	2	2	0	3	2	0	1	1	2	2	2	2	2
jugarta	1	15	2	1	0	1	1	1	1	1	0	0	0	0	0	0	0	0	0	0	0	#NULL!	0		0	0	0	0	0	#NULL!	0	#NULL!	#NULL!	#NULL!	#NULL!	#NULL!	0	0	0	3	1	1	0	2	0	1	2	2	2
jugarta	1	15	2	1	0	1	1	1	1	1	0	0	0	0	0	0	0	0	0	0	0	#NULL!	0		0	0	0	0	0	#NULL!	0	#NULL!	#NULL!	#NULL!	#NULL!	#NULL!	4	2	0	3	2	0	0	2	1	0	1	2	2
jugarta	1	14	2	1	0	2	2	1	1	1	1	2	2	2	0	1	0	0	0	0	0	#NULL!	1		2	2	2	1	1	8	1	#NULL!	#NULL!	#NULL!	#NULL!	2	2	2	2	3	2	2	0	1	0	0	1	2	2
jugarta	1	14	2	1	0	2	2	1	1	1	0	0	0	0	0	0	0	0	0	0	0	#NULL!	0		0	0	0	0	0	#NULL!	0	#NULL!	#NULL!	#NULL!	#NULL!	#NULL!	4	4	0	3	2	2	2	0	2	2	1	1	2
jugarta	0	14	2	1	0	2	1	1	1	1	0	0	0	0	0	0	0	0	0	0	0	#NULL!	0		0	0	0	0	0	#NULL!	0	#NULL!	#NULL!	#NULL!	#NULL!	#NULL!	1	0	0	3	1	2	1	2	0	0	1	1	1
jugarta	0	14	2	1	0	2	3	1	1	1	0	1	0	0	0	0	0	0	0	0	0	#NULL!	0		0	0	0	0	0	#NULL!	0	#NULL!	#NULL!	#NULL!	#NULL!	#NULL!	2	0	0	2	2	2	1	0	1	0	2	0	1
jugarta	1	14	2	1	0	1	2	1	1	1	0	1	0	0	0	0	0	0	0	0	0	#NULL!	0		0	0	0	0	0	#NULL!	0	#NULL!	#NULL!	#NULL!	#NULL!	#NULL!	#NULL!	#NULL!	0	2	1	0	2	2	2	2	1	2	1
jugarta	0	14	2	1	0	3	3	1	1	1	1	3	3	0	2	3	0	1	4	2	1	0	2		5	4	3	4	1	0	1	#NULL!	#NULL!	#NULL!	#NULL!	1	0	4	1	2	2	2	1	2	1	1	1	1	1
jugarta	1	14	2	1	0	3	3	1	1	1	1	1	0	0	0	0	0	0	0	0	1	1	0		0	0	0	0	0	#NULL!	0	#NULL!	#NULL!	#NULL!	#NULL!	#NULL!	2	2	0	3	2	0	1	2	1	0	2	2	2
jugarta	1	14	2	1	0	1	1	1	1	1	0	0	0	0	0	0	0	0	0	0	0	#NULL!	0		0	0	0	0	0	#NULL!	0	#NULL!	#NULL!	#NULL!	#NULL!	#NULL!	0	1	0	3	2	2	2	2	0	1	0	2	2
jugarta	0	14	2	1	0	1	1	1	1	1	0	4	4	0	0	4	2	2	4	4	4	2	4		5	3	2	4	1	9	2	4	2	2	2	2	3	0	1	2	2	2	2	2	0	1	0	1	1
jugarta	1	14	2	1	0	2	3	1	1	1	0	2	2	2	0	1	0	0	0	1	2	1	0		0	3	1	3	0	#NULL!	0	#NULL!	#NULL!	#NULL!	#NULL!	#NULL!	4	0	0	3	2	2	1	2	2	0	2	2	1
jugarta	1	14	2	1	0	2	3	1	1	1	1	0	0	0	0	0	0	0	0	0	0	#NULL!	0		0	0	0	0	0	#NULL!	0	#NULL!	#NULL!	#NULL!	#NULL!	#NULL!	0	0	0	3	2	2	2	2	0	0	2	1	2
jugarta	1	16	2	0	0	2	0	1	1	1	1	3	1	3	0	3	3	0	0	3	4	2	0		5	2	4	4	1	3	2	#NULL!	#NULL!	#NULL!	#NULL!	1	0	0	1	3	1	1	2	2	0	1	1	0	2
jugarta	0	14	2	1	0	3	3	1	1	1	0	1	1	0	2	0	0	0	0	0	0	#NULL!	0		0	0	0	0	0	#NULL!	0	#NULL!	#NULL!	#NULL!	#NULL!	#NULL!	1	1	0	3	2	1	0	1	1	1	1	1	2
jugarta	1	12	1	1	0	2	2	1	1	1	1	2	3	1	0	1	1	0	1	0	0	#NULL!	0		5	5	2	3	1	3	1	4	0	2	1	2	0	0	1	3	2	1	1	2	1	2	0	2	2
jugarta	1	13	1	1	0	3	3	1	1	1	0	2	0	0	0	1	0	0	0	0	2	2	1	telling bad words behind her	1	1	1	1	1	3	2	2	0	0	1	1	1	2	1	3	2	2	1	2	0	0	1	2	2
jugarta	1	13	1	1	0	2	3	1	1	1	0	2	0	0	0	0	0	0	0	0	2	1	0		0	0	0	2	1	8	2	4	2	0	1	1	1	2	0	3	2	2	1	2	2	2	1	2	2
jugarta	1	14	1	0	0	3	3	1	1	1	1	4	4	0	0	1	1	0	4	0	1	1	4	because of her skin color	5	5	4	5	1	8	2	2	0	2	2	1	0	0	1	3	2	1	1	2	0	2	1	2	2
jugarta	0	13	1	1	0	2	2	1	1	1	0	0	0	0	0	0	0	0	0	0	0	#NULL!	0		0	0	0	0	0	#NULL!	0	#NULL!	#NULL!	#NULL!	#NULL!	#NULL!	0	4	0	3	2	2	2	2	1	0	2	1	1
jugarta	0	13	1	1	0	3	3	1	1	1	0	0	0	0	0	0	0	0	0	0	0	#NULL!	0		0	0	0	0	0	#NULL!	0	#NULL!	#NULL!	#NULL!	#NULL!	#NULL!	0	4	0	3	2	2	0	2	1	0	2	1	2
jugarta	0	15	0	0	0	2	0	1	1	1	0	1	0	0	0	0	0	0	1	1	0	#NULL!	0		0	0	0	0	1	4	0	#NULL!	#NULL!	#NULL!	#NULL!	#NULL!	1	1	0	3	1	0	0	2	2	0	2	2	0
jugarta	0	13	1	1	0	2	2	1	1	1	0	0	0	0	0	0	0	0	0	0	0	#NULL!	0		0	0	0	0	0	#NULL!	0	#NULL!	#NULL!	#NULL!	#NULL!	#NULL!	2	2	0	2	2	1	0	2	0	0	1	1	2
jugarta	1	15	1	0	0	2	3	1	1	1	1	0	0	0	0	0	0	0	0	0	0	#NULL!	0		0	0	0	0	0	#NULL!	0	#NULL!	#NULL!	#NULL!	#NULL!	#NULL!	0	0	0	1	2	1	0	0	1	0	2	1	0
jugarta	0	13	1	1	0	2	3	1	1	1	0	0	0	0	0	0	0	0	0	0	0	#NULL!	0		0	0	0	0	0	#NULL!	0	#NULL!	#NULL!	#NULL!	#NULL!	#NULL!	2	2	0	3	1	1	0	2	1	0	1	0	1
jugarta	1	13	1	1	0	1	2	1	1	1	1	1	0	0	0	0	0	0	0	0	1	2	0		0	0	0	0	0	#NULL!	0	#NULL!	#NULL!	#NULL!	#NULL!	#NULL!	0	0	0	3	2	0	2	1	2	0	2	1	2
jugarta	1	13	1	1	0	3	3	1	1	1	0	2	0	0	0	1	1	0	0	0	2	1	0		3	4	2	1	1	8	2	2	0	2	2	1	0	0	1	3	2	0	1	2	2	0	2	0	2
jugarta	0	13	1	1	0	2	3	1	1	1	0	0	0	0	0	0	0	0	0	0	0	#NULL!	0		0	0	0	0	0	#NULL!	0	#NULL!	#NULL!	#NULL!	#NULL!	#NULL!	3	2	0	2	1	1	0	2	1	0	1	0	2
jugarta	1	13	1	1	0	2	2	1	1	1	0	2	2	1	0	0	0	0	0	0	2	0	0		1	5	3	1	1	8	1	#NULL!	#NULL!	#NULL!	#NULL!	#NULL!	0	2	1	3	2	0	2	2	1	0	2	2	2
jugarta	1	14	1	0	0	0	0	1	1	1	1	2	2	2	0	4	0	0	0	1	1	0	1		3	5	2	1	1	2	2	1	1	0	0	1	3	0	2	3	2	0	0	2	2	2	2	2	2
jugarta	0	13	1	1	0	1	1	1	1	1	0	1	0	0	0	0	1	0	0	0	0	#NULL!	0		0	0	0	0	1	6	0	#NULL!	#NULL!	#NULL!	#NULL!	#NULL!	0	1	0	3	2	0	0	2	0	0	1	0	2
jugarta	1	15	1	0	0	2	2	1	1	1	0	3	2	0	2	0	0	0	0	0	0	#NULL!	0		1	5	2	2	1	0	2	2	1	0	0	2	1	1	1	3	2	0	0	2	1	2	1	2	2
jugarta	1	13	1	1	0	1	1	1	1	1	0	4	1	4	2	2	3	1	0	1	4	1	0		5	5	2	5	1	8	2	2	2	1	0	2	1	0	1	3	2	0	2	2	1	2	1	1	2
jugarta	0	13	1	1	0	0	0	1	1	1	0	0	0	0	0	0	0	0	0	0	0	#NULL!	0		0	0	0	0	0	#NULL!	0	#NULL!	#NULL!	#NULL!	#NULL!	#NULL!	2	2	0	3	1	0	0	2	0	0	2	0	2
jugarta	1	13	1	1	0	2	3	1	1	1	0	4	4	0	0	0	0	0	2	0	4	1	0		1	2	2	1	1	3	1	4	0	0	1	0	4	0	1	3	2	2	0	2	2	0	0	2	2
jugarta	0	13	1	1	0	1	1	1	1	1	0	2	2	1	2	1	0	0	0	0	0	#NULL!	0		1	3	1	1	1	0	2	2	2	0	2	1	1	2	1	2	1	1	0	1	1	1	1	2	1
jugarta	1	13	1	1	0	1	2	1	1	1	1	0	0	0	0	0	0	0	0	0	0	#NULL!	0		0	0	0	0	0	#NULL!	2	2	2	2	2	2	4	0	0	3	2	0	2	1	1	2	2	1	1
jugarta	1	13	1	1	0	2	3	1	1	1	0	1	1	1	2	0	0	0	0	0	0	#NULL!	0		1	0	0	1	1	8	2	2	0	0	1	0	3	1	0	3	2	0	0	2	1	1	2	1	1
jugarta	0	13	1	1	0	2	1	1	1	1	0	0	0	0	0	0	0	0	0	0	0	#NULL!	0		0	0	0	0	0	#NULL!	0	#NULL!	#NULL!	#NULL!	#NULL!	#NULL!	2	0	0	3	2	0	0	2	0	0	1	2	1
jugarta	1	12	1	1	0	3	3	1	1	1	1	3	3	0	0	0	0	0	0	0	2	0	0		1	2	2	4	1	8	1	#NULL!	#NULL!	#NULL!	#NULL!	1	1	0	1	3	2	2	1	2	1	2	0	0	2
jugarta	0	15	1	0	0	2	1	1	1	1	0	0	0	0	2	0	0	0	0	0	0	#NULL!	0		0	0	0	0	0	#NULL!	0	#NULL!	#NULL!	#NULL!	#NULL!	2	0	0	0	2	2	0	0	2	2	1	0	1	2
jugarta	0	14	1	1	0	2	3	1	1	1	0	0	0	0	0	0	0	0	0	0	0	#NULL!	0		0	0	0	0	0	#NULL!	0	#NULL!	#NULL!	#NULL!	#NULL!	#NULL!	2	2	0	2	1	1	0	1	1	0	1	0	2
jugarta	0	13	1	1	0	2	3	1	1	1	0	0	0	0	0	0	0	0	0	0	0	#NULL!	0		0	0	0	0	0	#NULL!	0	#NULL!	#NULL!	#NULL!	#NULL!	#NULL!	2	2	0	2	1	0	0	0	0	2	2	0	1
jugarta	0	13	1	1	0	3	2	1	1	1	0	1	1	0	2	0	1	1	0	0	0	#NULL!	0		0	0	0	0	0	#NULL!	0	#NULL!	#NULL!	#NULL!	#NULL!	#NULL!	4	4	0	3	2	1	0	2	1	1	1	0	1
jugarta	1	13	1	1	0	2	2	1	1	1	0	0	0	0	0	0	0	0	0	0	0	#NULL!	0		0	0	0	0	0	#NULL!	0	#NULL!	#NULL!	#NULL!	#NULL!	#NULL!	1	1	0	3	1	0	0	2	0	0	2	1	2
jugarta	1	13	1	1	0	2	2	1	1	1	0	0	0	0	0	1	0	0	0	0	0	#NULL!	0		0	0	0	0	0	#NULL!	0	#NULL!	#NULL!	#NULL!	#NULL!	#NULL!	1	1	0	3	1	0	0	2	0	0	2	1	2
jugarta	0	13	1	1	0	3	3	1	1	1	0	1	0	0	0	0	0	1	0	0	1	1	0		0	0	0	0	0	#NULL!	0	#NULL!	#NULL!	#NULL!	#NULL!	#NULL!	0	0	0	3	2	2	2	2	0	0	0	2	2
pilote	1	14	2	1	0	2	2	1	1	1	1	4	4	1	0	0	0	3	0	3	0	#NULL!	0		1	1	2	1	1	2	2	2	0	0	1	2	1	1	2	3	2	1	1	2	2	1	1	1	2
pilote	1	14	2	1	0	3	3	1	1	1	1	3	0	3	0	3	0	0	0	0	0	#NULL!	3		1	2	3	3	1	2	2	4	0	1	0	1	1	3	1	3	2	2	2	2	2	1	2	2	2
pilote	1	14	2	1	0	3	3	1	1	1	0	4	4	0	0	0	0	0	0	0	0	#NULL!	0		5	2	2	3	1	8	1	#NULL!	0	2	2	1	1	1	1	2	2	2	1	1	2	2	1	2	2
pilote	1	13	1	1	1	3	3	1	1	1	0	4	0	0	2	4	0	0	0	3	0	#NULL!	0		2	2	2	2	1	0	2	4	0	1	0	0	4	4	3	3	2	2	2	0	2	0	2	0	2
pilote	0	13	1	1	0	3	3	1	1	1	0	0	0	0	0	0	1	0	0	0	0	#NULL!	0		0	0	0	0	0	#NULL!	0	#NULL!	#NULL!	#NULL!	#NULL!	#NULL!	2	1	0	3	2	0	1	2	1	1	2	1	1
pilote	0	13	1	1	0	2	2	0	1	1	0	0	0	0	0	0	0	0	0	0	0	#NULL!	0		0	0	0	0	0	#NULL!	0	#NULL!	#NULL!	#NULL!	#NULL!	#NULL!	4	1	0	3	2	2	0	2	1	0	1	1	2
pilote	1	13	1	1	0	3	3	1	1	1	0	2	0	1	0	2	0	0	0	1	4	1	0		2	2	2	2	1	3	2	#NULL!	2	2	2	0	3	0	1	3	2	1	2	1	2	0	2	0	0
pilote	1	13	1	1	0	3	3	1	1	1	0	0	0	0	0	0	0	0	0	0	0	#NULL!	0		0	0	0	0	0	#NULL!	0	#NULL!	#NULL!	#NULL!	#NULL!	#NULL!	4	1	0	3	2	1	1	1	0	1	2	0	2
pilote	0	13	1	1	0	3	3	1	1	1	0	0	0	0	0	0	0	0	0	0	0	#NULL!	0		0	0	0	0	0	#NULL!	0	#NULL!	#NULL!	#NULL!	#NULL!	#NULL!	4	3	0	3	1	2	0	1	1	0	2	1	2
pilote	0	13	1	1	0	3	3	1	1	1	0	2	0	0	2	2	0	0	1	0	0	#NULL!	0		3	3	1	1	1	0	2	1	0	0	1	2	1	0	3	3	2	1	0	2	1	0	1	2	2
pilote	1	13	1	1	0	3	3	1	1	1	0	0	0	0	0	0	0	0	0	0	0	#NULL!	0		0	0	0	0	0	#NULL!	0	#NULL!	#NULL!	#NULL!	#NULL!	#NULL!	3	4	0	3	2	1	1	2	1	0	2	1	2
pilote	1	13	1	1	0	3	3	1	1	1	0	0	0	0	0	0	0	0	0	0	0	#NULL!	0		0	0	0	0	0	#NULL!	0	#NULL!	#NULL!	#NULL!	#NULL!	#NULL!	3	4	0	3	2	2	1	2	1	0	1	0	2
pilote	1	14	2	1	0	3	3	1	1	1	0	1	2	2	0	0	0	0	0	0	0	#NULL!	0		1	5	2	3	1	8	1	#NULL!	#NULL!	#NULL!	#NULL!	#NULL!	1	1	1	3	2	0	2	0	0	0	2	0	2
pilote	1	14	2	1	0	3	2	1	1	1	0	2	2	4	0	1	1	0	0	0	0	#NULL!	3	the classmates don't talk to me	2	2	2	5	1	2	2	0	0	2	0	1	2	1	3	2	0	1	1	0	2	0	1	2	1
pilote	1	14	2	1	0	3	3	1	1	1	0	4	4	1	0	1	0	0	0	0	0	#NULL!	0		2	1	1	1	1	1	2	4	0	0	1	0	0	0	1	3	1	2	0	2	1	0	1	1	2
pilote	1	14	2	1	0	1	3	1	1	1	0	3	1	2	0	1	0	0	1	0	4	2	0		5	2	2	1	1	0	2	4	0	2	2	2	1	1	1	3	1	2	0	2	1	1	1	1	2
pilote	0	14	2	1	0	2	3	1	0	0	1	2	2	0	0	0	0	0	0	0	0	#NULL!	0		3	4	2	2	1	4	2	2	2	2	2	2	1	0	1	3	2	1	2	2	2	1	1	2	2
pilote	1	13	1	1	0	2	3	1	1	1	1	0	2	2	0	2	0	1	0	1	1	2	0		1	5	3	2	1	5	2	4	0	0	1	0	3	4	1	3	0	1	0	2	2	1	0	0	2
pilote	0	14	1	1	1	3	3	1	1	1	0	2	4	3	2	1	1	0	1	4	0	#NULL!	0		2	4	3	1	1	9	2	2	2	1	0	1	1	0	3	3	2	1	0	1	0	0	2	1	2
pilote	0	14	2	1	0	2	3	1	1	1	0	2	0	1	0	1	0	0	1	2	0	#NULL!	0		5	5	1	1	1	0	2	4	0	0	1	1	2	2	1	3	1	2	1	1	0	0	0	0	1
pilote	0	14	2	1	0	3	3	1	1	1	0	0	0	0	0	0	0	0	0	0	1	0	0		0	0	0	0	0	#NULL!	2	3	2	2	2	2	0	0	0	0	2	0	1	0	1	2	0	1	0
pilote	0	13	1	1	0	3	0	1	1	1	1	3	4	0	2	1	0	0	4	1	0	#NULL!	4	callling him fat making fun about his weight	1	4	3	4	1	9	1	#NULL!	#NULL!	#NULL!	#NULL!	0	2	1	1	3	2	2	2	1	2	1	2	2	2
pilote	1	14	2	1	0	3	3	1	1	1	0	2	2	0	0	0	0	0	0	0	0	#NULL!	0		0	0	0	2	1	3	1	#NULL!	#NULL!	#NULL!	#NULL!	0	0	0	1	3	2	2	1	2	2	1	1	2	2
pilote	1	13	2	1	0	3	3	1	1	1	1	2	0	0	0	2	0	0	0	0	2	1	0		1	1	1	4	1	2	2	4	0	0	1	1	0	0	1	3	2	2	1	2	2	2	1	2	2
pilote	1	14	2	1	0	3	3	0	1	1	1	2	2	0	0	1	0	0	0	2	0	#NULL!	0		2	5	2	4	1	2	1	#NULL!	#NULL!	#NULL!	#NULL!	2	2	2	1	3	1	2	0	2	2	1	1	1	1
pilote	0	13	1	1	0	2	2	1	1	1	0	0	0	0	0	0	0	0	0	0	0	#NULL!	0		0	0	0	0	0	#NULL!	0	#NULL!	#NULL!	#NULL!	#NULL!	#NULL!	0	0	0	2	2	1	2	2	2	0	2	0	2
pilote	0	13	1	1	0	3	3	1	1	1	0	4	4	0	0	4	0	4	0	4	3	2	0		5	4	2	1	1	8	2	2	2	2	2	1	1	0	2	2	2	1	1	2	0	1	2	0	2
pilote	0	13	1	1	0	2	3	1	1	1	0	4	2	0	2	4	0	0	0	0	0	#NULL!	1		1	3	1	2	1	2	2	1	1	1	0	1	0	1	1	3	2	1	2	2	2	1	1	1	1
pilote	0	13	1	1	0	2	3	1	1	1	0	0	0	0	0	0	0	0	0	0	0	#NULL!	0		0	0	0	0	0	#NULL!	0	#NULL!	#NULL!	#NULL!	#NULL!	#NULL!	2	0	0	3	2	1	1	2	1	0	1	1	2
pilote	0	13	1	1	0	3	3	1	1	1	0	0	0	0	0	0	0	0	0	0	0	#NULL!	0		0	0	0	0	0	#NULL!	0	#NULL!	#NULL!	#NULL!	#NULL!	#NULL!	2	2	0	3	2	0	0	2	1	0	1	0	2
pilote	1	13	1	1	0	2	3	1	1	1	0	4	4	0	2	4	0	0	0	0	0	#NULL!	0		3	2	2	4	1	9	2	4	0	1	1	1	2	1	1	3	1	2	1	1	1	0	1	0	1
pilote	1	14	1	1	0	3	3	1	1	1	0	0	0	0	0	0	0	0	0	0	0	#NULL!	0		0	0	0	0	0	#NULL!	0	#NULL!	#NULL!	#NULL!	#NULL!	#NULL!	1	0	0	3	2	2	2	2	0	0	2	2	1
pilote	1	12	0	1	0	3	3	1	1	1	0	0	0	0	0	0	0	0	0	0	0	#NULL!	0		0	0	0	0	0	#NULL!	0	#NULL!	#NULL!	#NULL!	#NULL!	#NULL!	2	0	0	3	1	2	0	1	1	0	1	1	2
pilote	1	12	0	1	0	3	3	1	1	1	0	1	1	0	0	0	0	0	0	0	0	#NULL!	1	bad words	1	3	1	0	1	6	2	2	2	0	1	2	3	0	0	3	2	1	1	2	2	0	1	1	2
pilote	1	12	0	1	0	2	1	1	1	1	0	2	2	1	0	0	0	0	0	0	2	1	0		1	1	1	1	1	0	1	#NULL!	#NULL!	#NULL!	#NULL!	#NULL!	1	1	1	3	2	0	1	1	0	2	2	1	1
pilote	1	12	0	1	0	3	3	1	1	1	0	1	0	1	0	0	0	0	0	0	0	#NULL!	0		0	0	0	0	0	#NULL!	0	#NULL!	#NULL!	#NULL!	#NULL!	#NULL!	2	1	0	3	2	1	0	1	1	0	2	1	1
pilote	1	12	0	1	0	3	3	1	1	1	0	0	0	0	0	0	0	0	0	0	0	#NULL!	0		0	0	0	0	0	#NULL!	0	#NULL!	#NULL!	#NULL!	#NULL!	#NULL!	1	2	0	3	2	1	0	2	1	0	2	1	2
pilote	1	12	0	1	0	2	3	1	1	1	1	0	0	0	0	0	0	0	0	0	0	#NULL!	0		0	0	0	0	0	#NULL!	0	#NULL!	#NULL!	#NULL!	#NULL!	#NULL!	1	0	0	3	2	1	0	2	0	1	2	1	2
pilote	1	12	0	1	0	3	3	1	1	1	0	0	0	0	0	0	0	0	0	0	0	#NULL!	0		0	0	0	0	0	#NULL!	0	#NULL!	#NULL!	#NULL!	#NULL!	#NULL!	2	1	0	3	2	0	0	2	0	2	2	0	2
pilote	1	11	0	1	0	3	3	1	1	1	0	0	0	0	0	0	0	0	0	0	0	#NULL!	0		0	0	0	0	0	#NULL!	0	#NULL!	#NULL!	#NULL!	#NULL!	#NULL!	0	4	0	3	1	0	1	0	0	2	1	1	1
pilote	0	12	0	1	0	2	3	1	1	1	0	4	4	0	2	2	3	0	0	4	0	#NULL!	1	was beated because his classmate was jalesous	3	4	4	3	1	8	2	2	2	1	1	1	0	1	2	3	1	2	2	0	1	1	2	0	2
pilote	0	12	0	1	0	3	3	1	1	1	0	1	0	0	2	0	1	0	0	0	0	#NULL!	0		3	3	1	1	0	8	1	#NULL!	#NULL!	#NULL!	#NULL!	2	0	0	1	3	1	2	0	1	0	0	2	2	2
pilote	1	12	0	1	0	3	3	1	1	1	0	0	0	0	0	0	0	0	0	0	0	#NULL!	0		0	0	0	0	0	#NULL!	0	#NULL!	#NULL!	#NULL!	#NULL!	#NULL!	1	0	0	3	2	1	0	1	0	0	2	1	2
pilote	0	13	0	1	0	3	2	1	1	1	0	0	0	0	0	0	0	0	0	0	0	#NULL!	0		0	0	0	0	0	#NULL!	0	#NULL!	#NULL!	#NULL!	#NULL!	#NULL!	0	2	0	3	2	1	0	2	2	0	0	2	2
pilote	0	13	1	1	0	3	2	1	1	1	1	0	0	0	0	0	0	0	0	0	0	#NULL!	0		0	0	0	0	0	#NULL!	0	#NULL!	#NULL!	#NULL!	#NULL!	#NULL!	4	1	0	1	0	2	0	2	0	0	0	0	1
pilote	1	13	1	1	0	3	3	1	1	1	0	2	2	0	0	1	0	0	0	0	0	#NULL!	0		1	5	3	2	1	0	2	2	0	0	1	1	3	0	1	3	2	0	1	2	1	1	1	0	2
pilote	1	13	1	1	0	3	3	1	1	1	0	2	2	0	0	2	0	0	0	0	0	#NULL!	0		1	1	1	0	1	5	2	2	0	0	0	1	3	0	1	3	2	2	1	2	1	2	2	0	2
pilote	1	12	1	1	0	3	3	1	1	1	0	1	0	0	0	0	0	0	0	0	0	#NULL!	1		1	1	2	1	1	5	2	3	0	0	1	0	1	2	1	3	2	2	1	2	0	0	1	1	2
pilote	0	13	1	1	0	3	3	1	1	1	0	1	0	1	0	0	0	0	0	0	0	#NULL!	0		0	0	0	0	0	#NULL!	0	#NULL!	#NULL!	#NULL!	#NULL!	#NULL!	2	0	0	2	1	2	0	1	0	0	2	1	2
pilote	0	13	1	1	0	3	3	1	1	1	0	0	0	0	0	0	0	0	0	0	0	#NULL!	0		0	0	0	0	0	#NULL!	0	#NULL!	#NULL!	#NULL!	#NULL!	#NULL!	2	1	0	3	1	0	0	2	1	0	1	0	2
pilote	0	13	1	1	0	3	3	0	1	0	0	0	0	0	0	0	0	0	0	0	0	#NULL!	0		0	0	0	0	0	#NULL!	0	#NULL!	#NULL!	#NULL!	#NULL!	#NULL!	1	2	0	1	1	2	0	2	2	0	1	0	1
pilote	0	13	1	1	0	2	2	1	1	1	0	3	3	0	0	0	0	0	0	0	0	#NULL!	0		3	4	2	2	1	0	1	2	2	2	2	2	0	0	1	3	2	2	0	2	1	0	2	1	2
pilote	0	13	1	1	0	3	3	1	1	1	0	4	4	0	0	0	0	0	0	0	0	#NULL!	0		5	4	3	3	1	3	1	#NULL!	#NULL!	#NULL!	#NULL!	#NULL!	4	4	1	3	2	1	0	2	0	0	2	0	2
pilote	1	13	1	1	0	3	3	1	1	1	0	3	0	0	0	4	0	3	0	0	0	#NULL!	0		1	2	2	1	1	3	1	#NULL!	#NULL!	#NULL!	#NULL!	#NULL!	1	3	1	3	2	2	1	2	1	2	2	2	2
pilote	0	13	1	0	0	3	3	1	1	1	0	1	1	0	0	0	0	0	0	0	0	#NULL!	0		0	0	0	0	0	#NULL!	0	#NULL!	#NULL!	#NULL!	#NULL!	#NULL!	2	0	0	3	2	2	1	2	1	0	1	0	2
pilote	0	13	1	1	0	3	3	1	1	1	0	0	0	0	0	0	0	0	0	0	0	#NULL!	0		0	0	0	0	0	#NULL!	0	#NULL!	#NULL!	#NULL!	#NULL!	#NULL!	2	3	0	3	1	2	0	2	1	0	1	2	2
pilote	0	13	1	1	0	3	3	1	1	1	0	4	4	3	0	4	4	1	0	2	0	#NULL!	2	talking bad about his family	1	4	2	4	1	8	2	3	0	0	2	2	0	0	1	2	2	0	1	2	1	0	1	2	2
pilote	1	14	1	1	0	3	3	1	1	1	1	4	4	3	0	3	0	0	0	0	0	#NULL!	4	making fun of my way of talkink (my akcent)	5	5	4	5	1	3	2	2	0	1	1	1	4	0	1	2	1	1	0	0	0	1	2	2	1
pilote	0	13	1	1	0	3	2	1	1	1	0	0	0	0	0	0	0	0	0	0	0	#NULL!	0		0	0	0	0	0	#NULL!	0	#NULL!	#NULL!	#NULL!	#NULL!	#NULL!	1	0	0	3	2	2	1	2	1	0	1	2	2
pilote	0	13	1	1	0	3	3	1	1	1	0	4	4	0	0	0	4	0	2	0	0	#NULL!	1		3	4	3	4	1	2	1	#NULL!	#NULL!	#NULL!	#NULL!	2	1	0	1	1	0	2	1	2	0	0	2	2	0
pilote	1	13	1	1	0	3	3	1	1	1	0	2	2	1	0	2	1	0	1	0	0	#NULL!	0		1	4	2	5	1	5	1	#NULL!	#NULL!	#NULL!	#NULL!	1	1	0	1	3	1	2	0	2	1	1	1	0	2
pilote	0	13	1	1	0	3	2	1	1	1	0	4	4	4	4	2	0	1	4	4	0	#NULL!	0		1	5	2	4	1	2	2	2	2	1	0	2	2	0	1	3	2	1	1	1	1	1	2	2	1
pilote	1	13	1	1	0	3	3	1	1	1	0	2	2	3	0	1	0	0	1	0	2	1	0		2	2	2	1	1	0	2	4	1	0	1	1	0	1	1	3	2	2	1	0	2	2	0	0	2
pilote	1	13	1	1	0	3	3	1	1	1	0	3	3	0	0	0	0	1	0	0	0	#NULL!	0		5	5	1	2	1	0	2	4	0	0	1	2	2	1	1	3	2	1	1	2	2	1	1	2	2
pilote	1	13	1	0	0	3	3	0	1	1	1	3	2	4	0	0	4	0	0	4	4	0	0		1	3	1	1	1	3	2	4	2	1	1	2	0	0	1	1	0	2	2	2	2	0	1	2	2
pilote	1	13	1	1	0	3	3	1	1	1	1	3	2	2	0	1	0	0	4	0	0	#NULL!	0		1	5	4	1	1	2	1	#NULL!	#NULL!	#NULL!	#NULL!	1	0	1	1	3	2	0	1	2	1	1	2	1	2
pilote	1	13	1	1	0	3	3	1	1	1	0	1	1	0	0	0	0	0	0	0	0	#NULL!	0		0	0	0	0	0	#NULL!	0	#NULL!	#NULL!	#NULL!	#NULL!	#NULL!	2	1	0	3	2	2	1	2	1	1	1	0	2
pilote	0	13	1	1	0	3	3	1	1	1	0	4	1	0	2	4	1	0	0	0	0	#NULL!	0		3	3	1	1	1	1	1	#NULL!	#NULL!	#NULL!	#NULL!	#NULL!	0	2	1	3	2	2	1	2	1	0	2	1	2
pilote	0	13	1	1	0	3	3	1	1	1	0	1	1	1	0	0	1	0	0	0	0	#NULL!	0		0	0	0	0	0	#NULL!	0	#NULL!	#NULL!	#NULL!	#NULL!	#NULL!	2	1	0	3	2	1	1	2	1	0	1	1	1
pilote	1	13	1	1	0	3	3	1	1	1	0	2	2	1	0	2	1	0	0	1	2	1	0		1	1	1	2	1	0	2	3	2	0	0	2	2	2	1	2	1	0	1	1	2	1	1	1	1
pilote	0	13	1	1	0	3	3	1	1	1	0	2	4	0	0	0	1	0	0	0	0	#NULL!	0		1	3	1	1	1	0	2	4	0	0	1	2	4	4	1	2	1	0	0	1	0	0	1	0	1
pilote	1	13	1	1	0	2	2	1	1	1	0	3	3	0	0	1	2	0	0	0	0	#NULL!	3		1	2	2	1	1	0	2	4	0	2	1	2	3	1	1	3	2	1	1	2	2	1	2	2	2
pilote	1	12	1	1	0	3	3	1	1	1	0	4	1	0	0	0	1	0	1	4	1	1	0		1	1	1	1	1	8	1	#NULL!	#NULL!	#NULL!	#NULL!	0	0	4	1	2	2	2	1	1	1	0	1	1	1
pilote	1	13	1	1	0	3	3	1	1	1	0	2	2	4	0	0	0	0	0	0	0	#NULL!	0		2	4	2	1	1	3	2	2	0	2	0	1	4	4	1	3	2	2	0	2	0	0	2	0	2
pilote	0	13	1	1	0	3	3	1	1	1	0	0	0	0	0	0	0	0	0	0	0	#NULL!	0		0	0	0	0	0	#NULL!	0	#NULL!	#NULL!	#NULL!	#NULL!	#NULL!	2	1	0	3	2	1	0	2	0	0	2	1	2
pilote	1	13	1	1	0	3	3	1	1	1	0	1	0	0	0	1	0	0	0	0	0	#NULL!	0		0	0	0	0	0	#NULL!	0	#NULL!	#NULL!	#NULL!	#NULL!	#NULL!	2	4	0	3	2	1	1	2	2	1	1	1	2
pilote	0	15	2	1	0	1	2	1	1	1	0	0	0	0	0	0	0	0	0	0	0	#NULL!	0		0	0	0	0	0	#NULL!	0	#NULL!	#NULL!	#NULL!	#NULL!	#NULL!	4	3	0	3	1	0	1	2	2	0	2	2	2
pilote	0	12	0	1	0	3	3	1	1	1	0	2	0	1	0	0	2	0	0	0	2	1	0		1	3	1	2	1	1	1	#NULL!	#NULL!	#NULL!	#NULL!	1	2	2	1	3	2	2	1	1	0	1	2	1	2
pilote	0	12	0	1	0	3	3	1	1	1	0	4	0	0	0	0	4	0	0	0	0	#NULL!	0		3	5	3	1	1	9	2	4	0	2	1	0	1	3	1	3	2	2	0	2	0	1	2	0	2
pilote	0	13	0	1	0	3	3	1	1	1	0	0	0	0	0	0	0	0	0	0	0	#NULL!	0		0	0	0	0	0	#NULL!	0	#NULL!	#NULL!	#NULL!	#NULL!	#NULL!	3	2	0	2	2	1	0	1	0	1	2	1	2
pilote	0	14	1	1	0	3	3	1	1	1	0	2	0	2	0	0	0	0	0	1	1	1	0		2	4	2	2	1	2	2	2	2	0	1	0	0	0	1	1	1	0	1	2	1	2	1	1	1
pilote	0	12	0	1	0	3	3	1	1	1	0	0	0	0	0	0	0	0	0	0	0	#NULL!	0		0	0	0	0	0	#NULL!	0	#NULL!	#NULL!	#NULL!	#NULL!	#NULL!	4	2	0	3	2	1	0	2	0	0	2	0	2
pilote	0	13	1	1	0	3	3	1	1	1	0	1	0	0	0	1	0	0	0	0	0	#NULL!	0		0	0	0	0	0	#NULL!	0	#NULL!	#NULL!	#NULL!	#NULL!	#NULL!	0	1	0	2	2	2	0	2	2	0	2	0	2
pilote	0	13	1	1	0	3	3	1	1	1	0	2	4	0	2	0	2	0	1	3	0	#NULL!	0		3	3	1	1	1	3	1	#NULL!	#NULL!	#NULL!	#NULL!	0	0	0	1	2	2	0	1	0	2	0	1	2	2
pilote	0	13	1	1	0	3	3	1	1	1	0	2	2	0	0	1	0	0	0	0	0	#NULL!	0		5	4	2	1	1	5	2	4	0	2	0	1	1	3	1	2	2	1	0	1	2	0	1	2	1
pilote	0	13	1	1	0	3	3	1	1	1	0	0	0	0	0	0	0	0	0	0	0	#NULL!	0		0	0	0	0	0	#NULL!	0	#NULL!	#NULL!	#NULL!	#NULL!	#NULL!	0	0	0	1	0	2	0	0	0	0	2	0	0
pilote	0	13	1	1	0	2	3	1	1	1	0	3	3	0	0	0	0	0	0	0	0	#NULL!	0		5	5	4	2	1	1	1	#NULL!	#NULL!	#NULL!	#NULL!	2	1	3	1	0	1	2	1	2	1	0	1	0	2
pilote	1	13	1	1	0	3	3	1	1	1	0	1	0	1	0	0	0	0	0	0	0	#NULL!	0		0	0	0	0	0	#NULL!	0	#NULL!	#NULL!	#NULL!	#NULL!	#NULL!	0	0	0	0	2	2	2	2	2	1	2	2	2
pilote	1	11	0	1	0	3	3	1	1	1	0	0	0	0	0	0	0	0	0	0	0	#NULL!	0		0	0	0	0	0	#NULL!	0	#NULL!	#NULL!	#NULL!	#NULL!	#NULL!	2	1	0	3	2	2	0	2	1	2	1	1	1
pilote	1	12	0	1	0	2	3	1	1	1	0	3	3	1	0	1	0	0	0	0	0	#NULL!	0		1	1	1	2	1	0	2	1	2	0	1	2	2	1	1	3	2	2	1	2	2	0	1	1	2
pilote	1	12	0	1	0	3	3	1	1	1	0	0	0	0	0	0	0	0	0	0	0	#NULL!	0		0	0	0	0	0	#NULL!	0	#NULL!	#NULL!	#NULL!	#NULL!	#NULL!	4	1	0	3	2	2	0	2	0	0	0	0	2
pilote	1	12	0	1	0	3	3	1	1	1	0	0	0	0	0	0	0	0	0	0	0	#NULL!	0		0	0	0	0	0	#NULL!	0	#NULL!	#NULL!	#NULL!	#NULL!	#NULL!	4	0	0	3	2	2	0	1	1	0	2	0	2
pilote	1	12	0	1	0	3	3	1	1	1	0	4	1	4	0	0	0	0	1	0	0	#NULL!	0		1	3	1	1	1	0	1	#NULL!	#NULL!	#NULL!	#NULL!	2	0	0	1	2	2	0	2	1	2	0	2	2	2
pilote	1	14	1	1	0	3	3	1	1	1	0	2	0	0	0	2	0	0	0	0	0	#NULL!	0		1	2	2	3	1	2	1	#NULL!	#NULL!	#NULL!	#NULL!	2	0	0	1	2	2	0	0	1	1	1	2	1	2
pilote	1	12	0	1	0	3	3	1	1	1	0	1	1	0	0	0	0	0	0	0	0	#NULL!	0		0	0	0	0	0	#NULL!	0	#NULL!	#NULL!	#NULL!	#NULL!	#NULL!	0	1	0	3	1	2	0	0	0	0	0	0	1
pilote	1	13	1	1	0	3	3	1	1	1	0	0	0	0	0	0	0	0	0	0	0	#NULL!	0		0	0	0	0	0	#NULL!	0	#NULL!	#NULL!	#NULL!	#NULL!	#NULL!	0	0	0	3	2	0	0	2	1	0	2	2	2
pilote	1	13	1	1	0	3	3	1	1	1	0	0	0	0	0	0	0	0	0	0	0	#NULL!	0		0	0	0	0	0	#NULL!	0	#NULL!	#NULL!	#NULL!	#NULL!	#NULL!	0	0	0	3	0	0	0	0	0	0	0	0	0
pilote	1	13	0	1	0	3	3	1	1	1	0	1	1	0	0	0	0	0	0	0	0	#NULL!	0		1	1	1	1	1	0	2	1	#NULL!	#NULL!	#NULL!	2	2	1	1	2	1	2	0	2	2	0	1	0	2
pilote	1	13	1	1	0	3	3	1	1	1	0	2	1	0	0	1	0	0	0	0	1	1	0		2	1	1	1	1	0	2	2	0	0	1	2	2	2	2	3	2	0	2	1	0	1	0	0	0
pilote	1	13	1	1	0	2	3	1	1	1	0	0	0	0	0	0	0	0	0	0	0	#NULL!	0		0	0	0	0	0	#NULL!	0	#NULL!	#NULL!	#NULL!	#NULL!	#NULL!	3	3	0	3	2	0	0	2	0	0	2	0	2
pilote	1	12	0	1	0	2	2	1	1	1	0	2	0	1	0	2	0	0	0	0	0	#NULL!	0		1	2	2	0	0	#NULL!	1	#NULL!	#NULL!	#NULL!	#NULL!	0	1	0	0	3	2	0	1	2	0	1	2	0	2
pilote	0	14	1	1	0	3	3	0	1	1	0	0	0	0	0	0	0	0	0	0	0	#NULL!	0		0	0	0	0	0	#NULL!	0	#NULL!	#NULL!	#NULL!	#NULL!	#NULL!	0	0	0	2	2	2	0	2	0	1	0	0	2
pilote	1	11	0	1	0	3	3	1	1	1	0	0	0	0	0	0	0	0	0	0	0	#NULL!	0		0	0	0	0	0	#NULL!	0	#NULL!	#NULL!	#NULL!	#NULL!	#NULL!	0	0	0	2	1	2	2	2	1	1	2	2	0
pilote	1	13	1	1	0	3	3	1	1	1	0	0	0	0	0	0	0	0	0	0	0	#NULL!	0		0	0	0	0	0	#NULL!	0	#NULL!	#NULL!	#NULL!	#NULL!	#NULL!	1	0	0	3	1	2	0	2	1	0	2	0	2
pilote	1	13	1	1	0	3	3	1	1	1	0	1	0	0	0	0	0	0	0	0	1	0	0		0	0	0	0	0	#NULL!	0	#NULL!	#NULL!	#NULL!	#NULL!	#NULL!	1	0	0	2	1	0	2	2	1	2	1	2	1
pilote	1	13	1	1	0	3	3	1	1	1	0	0	0	0	0	0	0	0	0	0	0	#NULL!	0		0	0	0	0	0	#NULL!	0	#NULL!	#NULL!	#NULL!	#NULL!	#NULL!	4	4	0	3	2	2	0	2	2	2	2	2	2
pilote	1	12	0	1	0	2	2	1	1	1	0	0	0	0	0	0	0	0	0	0	0	#NULL!	0		0	0	0	0	0	#NULL!	0	#NULL!	#NULL!	#NULL!	#NULL!	#NULL!	4	1	0	3	2	2	2	1	1	1	2	2	2
pilote	0	13	1	1	0	3	3	1	1	1	0	0	0	0	0	0	0	0	0	0	0	#NULL!	0		0	0	0	0	0	#NULL!	0	#NULL!	#NULL!	#NULL!	#NULL!	#NULL!	1	0	0	1	1	2	0	0	2	2	1	0	2
pilote	1	13	1	1	0	3	3	1	1	1	1	4	4	4	3	4	4	0	3	2	2	0	1		5	1	4	1	1	4	2	3	1	1	0	2	1	0	1	3	2	0	2	2	2	2	0	2	1
pilote	1	14	2	1	0	3	3	1	1	1	1	1	0	0	0	0	0	0	1	0	0	#NULL!	1		4	1	1	0	1	4	2	4	2	1	1	1	1	0	0	1	1	2	0	1	1	0	1	2	1
pilote	1	14	2	1	0	2	2	1	1	1	1	2	0	0	0	4	0	1	0	0	1	1	0		1	5	4	2	1	2	1	#NULL!	#NULL!	#NULL!	#NULL!	0	1	3	1	3	1	2	0	1	1	0	0	1	1
pilote	0	13	1	1	0	3	3	1	1	1	0	0	0	0	0	0	0	0	0	0	0	#NULL!	0		0	0	0	0	0	#NULL!	0	#NULL!	#NULL!	#NULL!	#NULL!	#NULL!	4	3	0	3	2	1	0	2	2	0	1	1	2
pilote	0	13	1	1	0	3	3	1	1	1	0	1	1	0	0	0	0	0	0	0	0	#NULL!	0		3	0	0	0	0	#NULL!	0	#NULL!	#NULL!	#NULL!	#NULL!	#NULL!	4	2	0	3	2	1	0	1	0	0	1	0	2
pilote	0	13	1	1	0	3	3	1	1	1	0	4	4	4	4	4	4	4	4	4	4	2	4	they forced me to smoke and drink alcahool	5	4	3	5	1	2	2	0	1	1	0	1	1	1	3	3	2	2	2	2	2	2	2	2	2
pilote	0	13	1	1	0	3	3	1	1	1	1	0	0	0	0	0	0	0	0	0	0	#NULL!	0		0	0	0	0	0	#NULL!	0	#NULL!	#NULL!	#NULL!	#NULL!	#NULL!	0	0	0	3	2	1	0	2	2	1	1	2	0
pilote	0	13	1	1	0	3	3	1	1	1	1	2	2	0	0	0	1	0	0	0	0	#NULL!	0		1	3	1	1	1	8	1	#NULL!	#NULL!	#NULL!	#NULL!	2	0	1	1	0	2	2	2	0	2	2	0	1	1
pilote	1	13	1	1	0	3	3	1	1	1	0	2	2	0	0	0	0	0	0	0	0	#NULL!	0		2	2	2	4	1	0	2	2	2	0	1	0	4	2	1	3	1	1	1	2	2	1	2	0	2
pilote	1	14	2	1	0	3	3	1	1	1	0	0	0	0	0	0	0	0	0	0	0	#NULL!	0		0	0	0	0	0	#NULL!	0	#NULL!	#NULL!	#NULL!	#NULL!	#NULL!	2	0	0	2	1	2	0	2	1	0	2	0	1
pilote	0	13	1	1	0	3	3	1	1	1	0	0	0	0	0	0	0	0	0	0	0	#NULL!	0		0	0	0	0	0	#NULL!	0	#NULL!	#NULL!	#NULL!	#NULL!	#NULL!	2	1	0	2	2	2	0	2	0	0	2	0	1
pilote	0	13	1	1	0	3	3	1	1	1	0	4	4	0	2	0	0	0	0	0	0	#NULL!	0		1	4	2	2	1	2	1	#NULL!	#NULL!	#NULL!	#NULL!	1	1	4	1	3	2	1	2	1	0	0	2	0	2
pilote	1	13	1	1	0	3	3	1	1	1	0	3	1	0	0	3	0	0	4	0	0	#NULL!	3		1	1	1	2	1	5	2	4	0	0	1	1	4	1	3	2	0	0	2	0	0	1	2	2	0
pilote	0	13	1	1	0	3	3	1	1	1	0	0	0	0	0	0	0	0	0	0	0	#NULL!	0		0	0	0	0	0	#NULL!	0	#NULL!	#NULL!	#NULL!	#NULL!	#NULL!	3	2	0	0	2	2	0	1	2	0	1	2	1
pilote	1	12	1	1	0	3	3	1	1	1	0	1	0	0	0	0	0	1	0	0	0	#NULL!	0		0	0	0	0	0	#NULL!	0	#NULL!	#NULL!	#NULL!	#NULL!	#NULL!	1	2	0	3	2	0	0	2	2	0	1	1	2
pilote	1	13	1	1	0	3	3	1	1	1	0	0	0	0	0	0	0	0	0	0	0	#NULL!	0		0	0	0	0	0	#NULL!	0	#NULL!	#NULL!	#NULL!	#NULL!	#NULL!	3	1	0	3	2	2	1	2	1	0	1	2	2
pilote	1	13	1	1	0	2	1	1	1	1	0	0	0	0	0	0	0	0	0	0	0	#NULL!	0		0	0	0	0	0	#NULL!	0	#NULL!	#NULL!	#NULL!	#NULL!	#NULL!	1	1	0	3	2	0	1	2	1	0	0	2	2
pilote	0	13	1	1	0	3	3	1	1	1	0	3	3	0	0	0	0	0	0	0	1	1	3	dirty words	3	3	1	2	1	0	2	0	2	0	1	1	0	3	1	3	2	2	2	1	1	1	1	1	1
pilote	1	13	1	1	0	3	3	1	1	1	0	0	0	0	0	0	0	0	0	0	0	#NULL!	0		0	0	0	0	0	#NULL!	0	#NULL!	#NULL!	#NULL!	#NULL!	#NULL!	1	0	0	2	1	0	0	1	1	0	1	0	1
pilote	1	13	1	1	0	3	3	1	1	1	0	1	0	0	0	0	0	0	0	0	0	#NULL!	0		0	0	0	0	0	#NULL!	0	#NULL!	#NULL!	#NULL!	#NULL!	#NULL!	1	0	0	2	1	2	1	1	0	1	2	1	1
pilote	0	13	1	1	0	3	3	1	1	1	0	2	2	0	0	0	0	0	0	0	0	#NULL!	0		3	1	1	2	1	1	1	#NULL!	#NULL!	#NULL!	#NULL!	0	3	1	1	3	2	0	1	2	0	1	1	0	2
pilote	1	13	1	1	0	3	3	1	1	1	0	0	0	0	0	0	0	0	0	0	0	#NULL!	0		0	0	0	0	0	#NULL!	0	#NULL!	#NULL!	#NULL!	#NULL!	#NULL!	3	2	0	3	1	0	1	2	1	1	2	1	1
pilote	0	12	1	1	0	2	2	1	1	1	0	1	0	0	0	0	0	0	0	0	0	#NULL!	0		0	0	0	0	0	#NULL!	0	#NULL!	#NULL!	#NULL!	#NULL!	#NULL!	1	2	0	3	2	0	1	2	0	0	1	0	2
pilote	1	13	1	1	0	3	3	1	1	1	0	1	0	0	2	1	0	0	0	0	1	0	0		0	0	0	0	0	#NULL!	0	#NULL!	#NULL!	#NULL!	#NULL!	#NULL!	1	1	0	2	1	2	1	2	1	1	2	1	1
pilote	0	13	1	1	0	3	3	1	1	1	0	0	0	0	0	0	0	0	0	0	0	#NULL!	0		0	0	0	0	0	#NULL!	0	#NULL!	#NULL!	#NULL!	#NULL!	#NULL!	1	1	0	3	1	2	0	2	1	1	2	1	2
pilote	1	14	1	1	0	3	3	1	1	1	0	1	0	0	0	1	1	1	0	1	1	2	0		0	0	0	0	1	0	0	#NULL!	#NULL!	#NULL!	#NULL!	#NULL!	1	1	0	2	1	1	1	0	1	2	1	2	2
pilote	0	13	1	1	0	3	3	1	1	1	0	1	1	0	0	1	0	0	0	0	0	#NULL!	0		3	0	0	0	0	#NULL!	0	#NULL!	#NULL!	#NULL!	#NULL!	#NULL!	3	3	0	3	2	2	1	1	0	0	2	2	2
pilote	1	13	1	1	1	1	1	1	1	1	0	0	0	0	0	0	0	0	0	0	0	#NULL!	0		0	0	0	0	0	#NULL!	0	#NULL!	#NULL!	#NULL!	#NULL!	#NULL!	0	0	0	3	1	1	1	1	1	1	1	1	1
pilote	1	12	1	1	0	3	3	1	1	1	0	4	4	0	0	1	1	0	0	0	0	#NULL!	0		5	0	0	0	1	2	2	0	0	0	1	1	3	4	1	3	2	2	2	2	2	0	1	1	2
barnoussa	0	13	1	1	0	1	2	1	1	1	0	2	0	0	2	0	0	0	1	0	0	#NULL!	0		2	3	1	2	1	8	1	2	2	2	0	2	2	2	1	2	2	0	0	1	0	2	2	1	1
barnoussa	1	12	1	1	0	3	3	1	1	1	0	0	0	0	0	0	0	0	0	0	0	#NULL!	0		0	0	0	0	0	#NULL!	0	#NULL!	#NULL!	#NULL!	#NULL!	#NULL!	1	0	0	3	2	0	0	1	0	0	2	1	1
barnoussa	1	13	1	1	0	3	2	1	1	1	0	0	0	0	0	0	0	0	0	0	0	#NULL!	0		0	0	0	0	0	#NULL!	0	#NULL!	#NULL!	#NULL!	#NULL!	#NULL!	3	3	0	3	2	0	1	0	1	0	1	1	1
barnoussa	1	13	1	1	0	1	2	1	1	1	0	2	2	0	2	2	1	0	1	0	0	#NULL!	0		1	1	1	1	1	0	2	3	2	2	2	0	0	1	1	0	2	2	0	1	1	2	0	0	1
barnoussa	0	13	1	1	1	1	0	1	1	1	1	1	0	0	0	0	1	1	1	0	1	1	0		0	0	0	0	1	4	0	#NULL!	#NULL!	#NULL!	#NULL!	#NULL!	0	0	0	0	1	0	1	1	1	1	1	1	1
barnoussa	1	13	1	1	0	0	1	1	1	1	1	1	0	0	0	0	0	0	0	0	0	#NULL!	0		0	0	0	0	0	#NULL!	2	0	0	1	1	2	2	0	0	2	1	0	1	0	0	0	2	0	0
barnoussa	1	13	1	1	0	1	1	1	1	1	0	1	1	0	0	0	0	0	0	0	1	0	0		1	1	1	1	1	0	1	#NULL!	#NULL!	#NULL!	#NULL!	2	0	2	1	3	2	1	0	1	2	2	1	2	2
barnoussa	0	13	1	1	1	2	2	1	1	1	0	1	1	0	2	0	0	0	1	0	0	#NULL!	0		0	0	0	0	1	0	2	0	0	0	1	0	0	0	1	0	2	2	1	0	2	1	1	0	0
barnoussa	0	14	1	0	0	2	0	1	1	1	0	1	1	0	0	0	0	0	0	0	0	#NULL!	0		0	0	0	0	0	0	0	#NULL!	#NULL!	#NULL!	#NULL!	#NULL!	1	0	0	2	0	1	2	2	0	1	2	2	0
barnoussa	0	13	1	0	0	3	2	1	1	1	0	1	0	0	0	1	0	0	1	0	1	1	0		1	1	4	0	1	4	1	#NULL!	2	1	1	2	1	3	1	1	2	0	2	2	2	0	0	2	0
barnoussa	1	13	1	1	1	2	1	1	1	1	0	0	0	0	0	0	0	0	0	0	0	#NULL!	0		0	0	0	0	0	#NULL!	0	#NULL!	#NULL!	#NULL!	#NULL!	#NULL!	0	0	0	3	2	0	2	2	0	0	2	0	2
barnoussa	1	13	1	1	0	2	2	1	1	1	1	2	0	0	0	2	0	0	0	1	2	0	0		2	1	1	2	1	8	1	#NULL!	#NULL!	#NULL!	#NULL!	0	2	1	1	3	2	2	1	2	0	0	1	1	1
barnoussa	0	14	1	0	0	3	1	1	1	1	0	2	2	0	0	0	0	0	0	0	2	0	0		1	4	2	2	1	8	2	4	2	2	2	1	0	1	1	0	1	2	0	1	0	1	0	1	1
barnoussa	0	13	1	1	0	2	0	1	1	1	1	4	4	0	0	0	0	0	0	4	1	1	0		1	4	2	3	1	1	1	#NULL!	#NULL!	#NULL!	#NULL!	0	1	2	1	3	2	0	1	0	0	0	2	0	2
barnoussa	1	13	1	1	0	2	2	1	1	1	0	1	1	0	0	0	0	0	0	0	1	1	0		1	5	4	1	1	1	2	4	0	0	1	2	2	1	1	3	2	0	0	2	2	1	2	2	2
barnoussa	1	13	1	1	0	2	1	1	1	1	1	1	0	1	0	1	0	0	0	0	1	0	0		0	0	0	0	0	#NULL!	0	#NULL!	#NULL!	#NULL!	#NULL!	#NULL!	0	1	0	3	2	1	0	2	2	2	1	1	2
barnoussa	0	13	1	1	0	2	2	1	1	1	0	0	0	0	0	0	0	0	0	0	0	#NULL!	0		0	0	0	0	0	#NULL!	0	#NULL!	#NULL!	#NULL!	#NULL!	#NULL!	2	4	0	3	2	0	1	2	0	0	1	1	2
barnoussa	0	16	1	0	1	2	0	1	1	1	1	0	0	0	0	0	0	0	0	0	0	#NULL!	0		0	0	0	0	0	#NULL!	0	#NULL!	#NULL!	#NULL!	#NULL!	#NULL!	0	0	0	0	2	0	0	0	0	0	1	0	0
barnoussa	0	13	1	1	1	2	2	1	1	1	0	2	2	0	0	1	0	0	0	0	0	#NULL!	3		5	5	2	1	1	2	2	2	0	1	1	0	1	1	2	3	2	1	1	0	1	1	2	2	2
barnoussa	1	12	0	0	0	1	2	1	1	1	0	1	0	0	0	1	0	0	0	0	0	#NULL!	0		2	0	0	0	0	#NULL!	0	#NULL!	#NULL!	#NULL!	#NULL!	#NULL!	0	0	0	3	2	1	0	1	2	0	2	0	1
barnoussa	1	15	0	0	0	2	1	1	1	1	0	2	2	1	2	1	0	0	0	0	1	0	0		1	1	2	2	1	0	2	5	2	2	0	0	2	2	1	0	2	1	1	0	1	1	1	1	2
barnoussa	0	13	0	1	0	1	1	1	1	1	1	0	0	0	0	0	0	0	0	0	0	#NULL!	0		0	0	0	0	0	#NULL!	0	#NULL!	#NULL!	#NULL!	#NULL!	#NULL!	1	1	0	3	2	0	0	2	1	0	2	0	2
barnoussa	0	14	0	0	1	3	0	0	1	1	1	4	1	2	0	2	0	0	4	0	0	#NULL!	1		3	4	3	3	1	8	1	#NULL!	#NULL!	#NULL!	#NULL!	1	1	1	3	1	1	2	0	1	0	1	2	1	2
barnoussa	1	12	0	1	0	1	1	1	1	1	0	1	0	0	0	0	0	0	0	0	0	#NULL!	0		0	2	2	1	1	0	2	4	0	2	2	2	0	0	1	2	2	1	2	2	1	1	2	1	2
barnoussa	0	12	0	1	0	3	3	1	1	1	0	4	0	0	2	1	4	0	0	0	1	1	0		5	5	3	2	1	3	2	4	2	2	2	0	0	0	0	2	2	2	1	1	0	0	2	0	2
barnoussa	0	12	0	1	0	1	1	1	1	1	0	0	0	0	0	0	0	0	0	0	0	#NULL!	0		0	0	0	0	0	#NULL!	0	#NULL!	#NULL!	#NULL!	#NULL!	#NULL!	0	0	0	2	2	0	0	2	0	0	0	0	2
barnoussa	0	13	0	0	0	2	2	1	1	1	0	0	0	0	0	0	0	0	0	0	0	#NULL!	0		0	0	0	0	0	#NULL!	0	#NULL!	#NULL!	#NULL!	#NULL!	#NULL!	1	3	0	2	1	0	0	1	1	1	1	0	1
barnoussa	1	12	0	1	0	2	1	1	1	1	0	1	1	1	0	1	0	0	0	0	0	#NULL!	0		1	0	0	0	0	#NULL!	0	#NULL!	#NULL!	#NULL!	#NULL!	#NULL!	1	1	0	3	2	1	2	2	2	1	2	2	2
barnoussa	0	12	0	1	0	2	2	1	1	1	0	2	0	1	0	2	0	0	0	2	1	0	0		5	5	4	3	1	8	2	2	2	2	2	1	0	0	1	2	2	2	0	0	2	2	1	2	1
barnoussa	0	13	0	1	0	1	0	1	1	1	1	2	0	0	2	0	0	0	2	0	0	#NULL!	0		1	5	3	2	1	8	1	#NULL!	2	1	0	0	0	2	1	3	1	0	0	1	2	2	2	2	2
barnoussa	1	12	0	1	0	1	1	1	1	1	0	0	0	0	0	0	0	0	0	0	0	#NULL!	0		0	0	0	0	0	#NULL!	0	#NULL!	#NULL!	#NULL!	#NULL!	#NULL!	0	0	0	3	2	1	1	2	0	1	2	2	2
barnoussa	1	13	0	0	0	1	1	1	1	1	0	0	0	0	0	0	0	0	0	0	0	#NULL!	0		0	0	0	0	0	#NULL!	0	#NULL!	#NULL!	#NULL!	#NULL!	#NULL!	0	0	0	3	2	1	1	2	0	1	2	2	2
barnoussa	0	13	0	1	0	2	1	1	1	1	0	4	3	0	0	0	4	0	0	0	0	#NULL!	0		1	1	1	3	1	5	1	#NULL!	#NULL!	#NULL!	#NULL!	0	0	0	1	2	2	1	0	1	0	0	1	0	2
barnoussa	0	13	0	1	1	3	2	1	1	1	1	2	0	0	0	1	2	1	2	0	0	#NULL!	0		5	4	2	1	1	0	2	2	0	1	2	2	1	1	1	0	2	0	1	2	0	1	0	1	2
barnoussa	1	12	0	1	0	1	1	1	1	1	0	0	0	0	0	0	0	0	0	0	0	#NULL!	0		0	0	0	0	0	#NULL!	0	#NULL!	#NULL!	#NULL!	#NULL!	#NULL!	0	0	0	2	0	0	1	1	2	0	0	2	2
barnoussa	1	12	0	1	0	2	2	1	1	1	0	3	3	0	0	0	0	0	0	0	0	#NULL!	0		1	1	1	2	1	8	2	2	2	2	2	0	0	1	1	1	2	0	0	2	0	0	2	1	2
barnoussa	0	14	0	0	1	0	1	1	1	1	1	0	0	0	0	0	0	0	0	0	0	#NULL!	0		0	0	0	0	0	#NULL!	0	#NULL!	#NULL!	#NULL!	#NULL!	#NULL!	0	0	0	3	1	0	0	2	0	0	1	0	2
barnoussa	0	12	0	1	1	1	2	1	1	1	1	4	4	0	0	0	0	0	0	0	0	#NULL!	0		1	5	4	2	1	3	1	#NULL!	#NULL!	#NULL!	#NULL!	2	0	0	1	1	1	0	0	2	0	0	1	0	2
barnoussa	0	13	0	0	0	2	2	1	1	1	1	0	0	0	0	0	0	0	0	0	0	#NULL!	0		0	0	0	0	0	#NULL!	0	#NULL!	#NULL!	#NULL!	#NULL!	#NULL!	0	0	0	3	2	0	0	2	0	0	2	2	0
barnoussa	1	12	0	1	0	0	1	1	1	1	1	0	0	0	0	0	0	0	0	0	0	#NULL!	0		0	0	0	0	0	#NULL!	0	#NULL!	#NULL!	#NULL!	#NULL!	#NULL!	0	0	0	3	2	1	0	2	0	0	1	0	2
barnoussa	0	13	0	1	0	3	2	1	1	1	0	2	1	1	0	0	0	1	1	1	1	0	0		5	2	2	1	1	0	2	2	2	2	2	0	1	1	1	3	0	2	1	2	2	1	2	2	2
barnoussa	1	13	0	1	0	1	0	1	1	1	1	0	0	0	0	0	0	0	0	0	0	#NULL!	0		0	0	0	0	0	#NULL!	0	#NULL!	#NULL!	#NULL!	#NULL!	#NULL!	0	0	0	2	2	0	1	2	0	1	2	0	2
barnoussa	1	12	0	1	0	0	0	1	1	1	0	0	0	0	0	0	0	0	0	0	0	#NULL!	0		0	0	0	0	0	#NULL!	0	#NULL!	#NULL!	#NULL!	#NULL!	#NULL!	0	0	0	3	2	0	1	2	0	0	2	0	2
barnoussa	1	13	2	1	0	1	0	1	1	1	1	3	0	2	0	0	0	0	3	0	0	#NULL!	0		1	1	1	1	1	8	2	2	0	0	1	2	0	0	1	2	2	1	1	2	1	0	2	2	1
barnoussa	1	12	0	1	0	3	2	1	1	1	1	4	1	0	0	1	0	0	4	0	0	#NULL!	0		5	5	4	2	1	3	2	0	1	2	2	2	4	2	1	3	2	0	2	2	2	2	2	2	2
barnoussa	1	12	0	1	0	2	2	1	1	1	1	0	0	0	0	0	0	0	0	0	0	#NULL!	0		0	0	0	0	0	#NULL!	0	#NULL!	#NULL!	#NULL!	#NULL!	#NULL!	0	0	0	3	0	0	0	2	0	0	1	2	1
barnoussa	1	14	2	1	0	2	1	1	1	1	1	1	1	1	2	1	1	1	0	0	0	#NULL!	0		1	5	2	1	1	0	2	2	0	0	1	2	0	4	1	3	2	1	1	2	1	0	2	2	1
barnoussa	1	12	0	1	0	2	2	1	1	1	1	1	1	0	0	0	0	0	1	0	0	#NULL!	0		0	0	0	0	0	#NULL!	0	#NULL!	#NULL!	#NULL!	#NULL!	#NULL!	2	2	0	1	2	1	2	1	1	2	2	2	2
barnoussa	1	12	0	1	0	1	0	1	1	1	0	4	4	2	4	4	0	0	4	0	3	0	0		1	5	4	5	1	0	2	4	1	1	0	1	0	0	1	3	2	1	2	2	1	2	2	2	2
barnoussa	1	14	2	1	0	2	2	1	1	1	0	1	1	0	2	0	1	0	1	0	1	0	0		0	0	0	0	0	#NULL!	0	#NULL!	#NULL!	#NULL!	#NULL!	#NULL!	3	3	0	3	2	1	1	1	2	0	2	2	2
barnoussa	1	13	1	1	0	3	1	1	1	1	0	1	1	0	0	0	1	0	1	0	1	0	0		0	0	0	0	0	#NULL!	0	#NULL!	#NULL!	#NULL!	#NULL!	#NULL!	3	3	0	3	2	1	1	1	2	0	2	2	2
barnoussa	1	15	2	1	0	2	2	1	1	1	1	0	0	0	0	0	0	0	0	0	0	#NULL!	0		0	0	0	0	0	#NULL!	0	#NULL!	#NULL!	#NULL!	#NULL!	#NULL!	0	0	0	3	2	0	1	2	1	0	1	2	2
barnoussa	1	13	1	1	0	2	3	1	1	1	0	0	0	0	0	0	0	0	0	0	0	#NULL!	0		0	0	0	0	0	#NULL!	0	#NULL!	#NULL!	#NULL!	#NULL!	#NULL!	4	0	0	3	2	0	0	2	0	0	2	1	0
barnoussa	1	12	0	1	1	0	0	1	1	1	0	3	0	0	0	0	0	0	0	0	2	0	0		1	2	2	2	1	0	2	3	2	1	1	2	1	1	1	1	0	2	2	0	0	0	2	0	2
barnoussa	0	12	0	1	1	2	1	1	1	1	1	3	1	0	3	0	0	0	0	0	0	#NULL!	0		3	4	2	2	1	8	2	2	2	2	0	2	2	3	1	0	1	2	1	2	0	0	2	1	2
barnoussa	1	13	2	1	0	2	0	1	1	1	0	2	0	0	2	0	1	0	0	0	1	0	0		1	1	1	1	1	3	2	2	0	0	1	2	0	0	1	3	2	1	1	2	1	0	2	0	1
barnoussa	1	15	2	0	0	2	1	1	1	1	1	4	4	0	0	0	0	1	0	1	1	0	1	by threating	1	1	1	1	1	2	2	2	0	0	1	0	2	2	1	3	2	2	1	2	0	1	2	2	2
barnoussa	0	12	0	1	0	1	1	1	1	1	0	1	1	0	0	0	0	0	0	0	0	#NULL!	0		1	3	1	0	1	1	2	2	2	1	2	2	1	1	1	3	2	0	0	2	1	0	2	0	2
barnoussa	1	12	0	1	0	2	0	1	1	1	0	0	0	0	0	0	0	0	0	0	0	#NULL!	0		0	0	0	0	0	#NULL!	0	#NULL!	#NULL!	#NULL!	#NULL!	#NULL!	0	0	0	1	2	1	0	2	0	0	2	0	2
barnoussa	0	14	2	0	0	2	2	1	1	1	0	4	4	0	3	4	0	0	0	0	0	#NULL!	4		1	5	4	3	1	3	1	#NULL!	1	2	0	1	1	0	1	3	2	2	2	2	2	1	2	2	2
barnoussa	1	14	2	1	1	2	2	1	1	1	0	4	1	1	2	4	0	0	1	0	1	2	0		5	4	2	2	1	0	2	4	0	0	1	1	1	0	1	3	2	2	1	2	1	0	1	0	2
barnoussa	1	14	2	1	0	2	2	1	1	1	0	0	0	0	0	0	0	0	0	0	0	#NULL!	0		0	0	0	0	0	#NULL!	0	#NULL!	#NULL!	#NULL!	#NULL!	#NULL!	1	2	0	3	1	2	2	1	1	1	1	2	2
barnoussa	1	14	2	1	0	1	2	1	1	1	1	2	0	0	2	2	0	0	0	0	0	#NULL!	0		1	1	1	2	1	3	1	#NULL!	#NULL!	#NULL!	#NULL!	2	0	1	1	3	2	2	2	2	0	0	2	1	2
barnoussa	1	14	2	1	0	2	1	1	1	1	1	4	0	1	4	2	0	1	1	0	0	#NULL!	0		1	1	1	2	1	3	1	#NULL!	#NULL!	#NULL!	#NULL!	2	0	1	1	3	2	2	2	2	0	1	2	2	2
barnoussa	0	14	2	1	0	2	2	1	1	1	1	4	3	0	4	0	0	0	1	2	0	#NULL!	0		5	5	4	5	1	8	1	#NULL!	#NULL!	#NULL!	#NULL!	2	0	0	1	2	2	2	2	0	2	1	2	2	1
barnoussa	0	13	1	1	0	2	3	1	1	1	1	1	1	0	0	0	0	0	0	0	0	#NULL!	0		0	0	0	0	0	#NULL!	0	#NULL!	#NULL!	#NULL!	#NULL!	#NULL!	1	0	0	0	1	0	0	1	0	0	1	0	1
barnoussa	1	14	2	1	0	1	1	1	1	1	1	2	2	0	0	0	0	0	0	0	0	#NULL!	0		1	1	1	1	1	8	1	#NULL!	#NULL!	#NULL!	#NULL!	#NULL!	0	0	0	3	2	1	0	2	1	0	2	0	2
barnoussa	0	12	0	1	0	1	1	1	1	1	0	4	4	0	3	3	1	4	4	0	0	#NULL!	1		1	3	2	5	1	8	1	#NULL!	#NULL!	#NULL!	#NULL!	0	1	0	1	3	2	2	0	2	2	0	0	0	2
barnoussa	1	14	2	1	0	1	0	1	1	1	1	4	4	0	0	1	0	0	0	4	0	#NULL!	0		2	4	2	5	1	3	2	4	0	1	0	2	4	0	1	3	2	1	0	2	2	0	1	2	2
barnoussa	1	14	2	1	0	2	3	1	1	1	0	0	0	0	0	0	0	0	0	0	0	#NULL!	0		0	0	0	0	0	#NULL!	0	#NULL!	#NULL!	#NULL!	#NULL!	#NULL!	3	3	0	2	1	0	0	1	2	2	0	2	1
barnoussa	1	14	2	1	0	1	1	1	1	1	0	1	0	0	0	1	0	0	0	0	0	#NULL!	0		0	0	0	0	0	#NULL!	0	#NULL!	#NULL!	#NULL!	#NULL!	#NULL!	4	4	0	3	1	2	2	2	1	0	2	1	2
barnoussa	1	14	2	1	0	0	1	1	1	1	1	0	0	0	0	0	0	0	0	0	0	#NULL!	0		0	0	0	0	0	#NULL!	0	#NULL!	#NULL!	#NULL!	#NULL!	#NULL!	4	3	0	3	2	1	1	2	1	0	1	1	1
barnoussa	1	14	2	1	0	0	0	1	1	1	1	3	1	0	0	2	1	0	0	2	2	#NULL!	1		2	1	1	4	1	8	2	4	2	0	0	1	1	1	2	3	1	2	2	1	2	1	1	2	2
barnoussa	0	14	2	1	0	2	1	1	1	1	0	2	1	0	0	1	0	1	0	2	0	#NULL!	0		1	3	1	2	1	8	2	3	0	0	2	2	3	1	3	2	1	1	1	1	0	1	2	1	2
barnoussa	1	13	1	1	0	2	3	1	1	1	0	1	1	0	0	0	0	0	0	0	0	#NULL!	0		5	5	2	0	0	#NULL!	0	#NULL!	#NULL!	#NULL!	#NULL!	#NULL!	0	0	0	2	2	2	0	2	2	1	1	0	1
barnoussa	1	13	1	1	0	3	2	1	1	1	0	1	1	0	0	0	0	0	0	0	0	#NULL!	0		0	0	0	0	0	#NULL!	0	#NULL!	#NULL!	#NULL!	#NULL!	#NULL!	0	0	0	3	2	1	1	2	2	2	2	2	2
barnoussa	1	14	0	0	0	2	3	1	1	1	0	4	1	1	2	1	0	4	0	0	0	#NULL!	0		1	1	1	1	1	0	2	0	0	0	1	1	2	2	1	0	2	0	2	2	0	2	2	2	2
barnoussa	0	12	0	1	0	2	3	1	1	1	0	1	1	0	0	1	0	0	0	0	0	#NULL!	0		3	4	2	0	0	#NULL!	0	#NULL!	#NULL!	#NULL!	#NULL!	#NULL!	0	2	0	3	2	0	0	2	0	0	1	0	2
barnoussa	1	12	0	1	0	1	2	1	1	1	1	0	0	0	0	0	0	0	0	0	0	#NULL!	0		0	0	0	0	0	#NULL!	0	#NULL!	#NULL!	#NULL!	#NULL!	#NULL!	0	0	0	3	2	2	0	2	0	2	2	1	2
barnoussa	0	12	0	1	0	1	1	1	1	1	0	0	0	0	0	0	0	0	0	0	0	#NULL!	0		0	0	0	0	0	#NULL!	0	#NULL!	#NULL!	#NULL!	#NULL!	#NULL!	0	1	0	3	2	2	0	2	0	0	2	2	2
barnoussa	0	13	0	0	0	1	1	1	1	1	1	2	1	0	0	0	0	1	2	0	0	#NULL!	0		1	4	4	1	1	5	2	#NULL!	2	1	1	0	2	3	2	1	0	0	1	2	1	1	2	0	0
barnoussa	1	12	0	1	0	3	2	0	1	1	0	4	4	0	0	4	0	1	1	3	4	2	0		3	3	1	3	1	0	2	2	0	0	1	2	3	3	1	1	1	0	0	1	0	0	1	0	1
barnoussa	0	12	0	1	0	0	1	1	1	1	0	1	0	0	0	0	0	0	0	0	0	#NULL!	0		0	0	0	0	0	#NULL!	0	#NULL!	#NULL!	#NULL!	#NULL!	#NULL!	0	2	0	3	1	2	0	0	0	0	0	0	2
barnoussa	0	13	0	1	0	2	2	1	1	1	0	3	0	0	3	1	1	2	0	0	0	#NULL!	0		1	1	1	3	1	8	1	#NULL!	#NULL!	#NULL!	#NULL!	1	3	1	1	2	2	1	1	1	1	1	1	1	1
barnoussa	0	12	0	1	0	1	2	1	1	1	1	0	0	0	0	0	0	0	0	0	0	#NULL!	0		0	0	0	0	0	#NULL!	0	#NULL!	#NULL!	#NULL!	#NULL!	#NULL!	0	0	0	3	1	0	0	1	2	2	1	1	1
barnoussa	1	12	0	1	0	3	2	1	1	1	0	4	0	0	0	4	0	1	0	0	1	1	0		1	1	1	1	1	8	2	4	2	1	0	2	4	3	1	3	2	2	0	2	1	0	1	2	2
barnoussa	0	13	0	1	0	3	3	1	1	1	0	4	1	4	2	0	0	0	2	0	0	#NULL!	0		1	3	1	2	1	0	2	2	1	1	1	1	0	0	2	3	2	0	1	2	1	0	1	2	2
barnoussa	1	12	0	1	0	3	3	1	1	1	0	1	0	0	0	0	0	0	0	0	0	#NULL!	1		1	2	2	1	1	3	1	#NULL!	1	1	1	1	0	0	1	0	1	2	0	1	2	2	0	1	0
barnoussa	0	13	0	1	0	3	3	1	1	1	0	0	0	0	0	0	0	0	0	0	0	#NULL!	0		0	0	0	0	0	#NULL!	0	#NULL!	#NULL!	#NULL!	#NULL!	#NULL!	0	0	0	3	1	0	2	2	0	1	0	1	2
barnoussa	0	17	0	0	1	1	0	1	1	1	1	2	2	2	0	0	0	0	0	0	0	#NULL!	0		5	5	2	0	1	8	1	#NULL!	#NULL!	#NULL!	#NULL!	2	0	0	0	1	2	1	0	0	0	1	0	1	1
barnoussa	0	14	0	0	0	2	1	1	1	1	0	0	0	0	0	0	0	0	0	0	0	#NULL!	0		0	0	0	0	0	#NULL!	0	#NULL!	#NULL!	#NULL!	#NULL!	#NULL!	0	0	0	3	0	0	0	0	0	0	0	0	0
barnoussa	0	12	0	1	0	3	3	1	1	1	0	1	1	0	0	0	0	0	0	0	0	#NULL!	0		0	0	0	0	0	#NULL!	0	#NULL!	#NULL!	#NULL!	#NULL!	#NULL!	0	0	0	3	0	0	0	0	0	0	2	0	2
barnoussa	1	11	0	1	0	1	1	1	1	1	0	2	1	0	0	0	1	0	2	1	1	1	1		2	1	1	1	1	3	1	#NULL!	#NULL!	#NULL!	#NULL!	1	2	3	1	0	2	2	0	2	2	0	1	2	2
barnoussa	0	12	0	1	0	3	3	1	1	1	0	0	0	0	0	0	0	0	0	0	0	#NULL!	0		0	0	0	0	0	#NULL!	0	#NULL!	#NULL!	#NULL!	#NULL!	#NULL!	4	0	0	3	2	2	1	2	0	0	2	0	2
barnoussa	0	13	0	0	0	0	0	0	1	1	0	2	1	2	0	1	0	0	0	0	0	#NULL!	0		5	4	4	4	1	1	1	#NULL!	0	1	1	1	2	2	1	3	2	0	0	1	1	0	2	2	2
barnoussa	1	13	0	1	0	3	3	1	1	1	0	0	0	0	0	0	0	0	0	0	0	#NULL!	0		0	0	0	0	0	#NULL!	0	#NULL!	#NULL!	#NULL!	#NULL!	#NULL!	0	2	0	3	2	2	0	2	2	0	2	2	2
barnoussa	0	12	0	1	0	1	3	1	1	1	0	4	0	4	0	4	0	3	0	0	0	#NULL!	0		2	4	2	3	1	8	2	0	1	1	0	0	0	2	3	2	0	0	2	0	0	1	0	2	0
barnoussa	1	11	0	1	0	3	3	0	1	1	0	4	4	0	2	4	1	0	0	0	0	#NULL!	0		1	3	1	1	1	1	2	2	1	1	1	2	0	0	1	1	1	2	0	0	2	2	0	0	0
barnoussa	1	12	0	1	0	0	0	1	1	1	1	0	0	0	0	0	0	0	0	0	0	#NULL!	0		0	0	0	0	0	#NULL!	0	#NULL!	#NULL!	#NULL!	#NULL!	#NULL!	0	0	0	3	2	1	1	0	0	0	2	2	2
ibn khouldoun	0	12	0	1	0	2	2	1	1	1	0	0	0	0	0	0	0	0	0	0	0	#NULL!	0		0	0	0	0	0	#NULL!	0	#NULL!	#NULL!	#NULL!	#NULL!	#NULL!	2	0	0	2	2	0	1	2	0	0	2	0	2
ibn khouldoun	0	12	0	1	0	0	1	1	1	1	0	0	0	0	0	0	0	0	0	0	0	#NULL!	0		0	0	0	0	0	#NULL!	0	#NULL!	#NULL!	#NULL!	#NULL!	#NULL!	0	0	0	1	2	1	1	0	0	1	2	0	1
ibn khouldoun	0	13	1	1	0	2	3	0	1	1	0	4	0	1	0	4	0	0	0	0	2	1	1	hearting with bad talking	3	3	1	1	1	8	2	3	1	1	2	2	0	0	1	2	1	2	0	1	1	2	0	2	1
ibn khouldoun	0	13	1	1	0	1	2	1	1	1	0	4	4	1	4	3	4	0	1	0	0	#NULL!	0		1	3	1	2	1	8	2	4	0	0	1	0	0	0	1	3	2	2	0	1	1	0	2	0	2
ibn khouldoun	1	13	1	1	0	2	2	1	1	1	0	4	0	0	0	2	0	0	4	0	0	#NULL!	0		1	3	1	4	1	2	1	#NULL!	#NULL!	#NULL!	#NULL!	0	4	2	1	3	2	0	1	2	0	0	1	1	1
ibn khouldoun	0	13	1	1	0	3	3	1	1	1	0	1	1	1	2	1	1	1	1	0	0	#NULL!	0		0	0	0	0	0	#NULL!	0	#NULL!	#NULL!	#NULL!	#NULL!	#NULL!	3	3	0	1	2	2	2	0	2	2	2	2	2
ibn khouldoun	1	12	1	1	0	3	3	1	1	1	0	4	0	0	0	2	0	0	4	0	0	#NULL!	0		1	3	1	4	1	1	1	#NULL!	#NULL!	#NULL!	#NULL!	0	2	2	1	3	2	2	1	2	0	0	1	1	1
ibn khouldoun	1	13	1	1	0	1	3	1	1	1	0	1	1	0	0	1	0	0	1	0	0	#NULL!	0		0	0	0	0	0	#NULL!	0	#NULL!	#NULL!	#NULL!	#NULL!	#NULL!	2	0	0	3	2	0	1	0	2	2	2	1	1
ibn khouldoun	0	13	1	1	0	3	2	1	1	1	0	0	0	0	0	0	0	0	0	0	0	#NULL!	0		0	0	0	0	0	#NULL!	0	#NULL!	#NULL!	#NULL!	#NULL!	#NULL!	2	2	0	1	1	2	1	1	2	2	2	1	1
ibn khouldoun	0	13	1	1	0	3	3	1	1	1	0	2	0	0	0	0	2	0	0	0	2	2	2		0	3	4	4	1	3	1	#NULL!	#NULL!	#NULL!	#NULL!	2	1	0	1	0	1	0	0	2	0	0	2	0	2
ibn khouldoun	1	13	1	1	0	1	1	1	1	1	0	1	0	1	0	1	0	0	0	1	1	1	0		0	0	0	0	0	#NULL!	0	#NULL!	#NULL!	#NULL!	#NULL!	#NULL!	2	0	0	3	2	0	1	1	2	1	2	2	1
ibn khouldoun	0	13	1	1	0	3	3	1	1	1	1	0	0	0	0	0	0	0	0	0	0	#NULL!	0		0	0	0	0	0	#NULL!	0	#NULL!	#NULL!	#NULL!	#NULL!	#NULL!	1	0	0	3	1	1	0	1	0	2	2	0	2
ibn khouldoun	1	13	1	1	0	2	2	1	1	1	0	1	0	0	0	1	0	0	0	0	1	0	1		1	1	1	0	0	#NULL!	0	#NULL!	#NULL!	#NULL!	#NULL!	#NULL!	0	1	0	3	2	1	1	2	0	0	1	1	2
ibn khouldoun	1	13	1	1	0	2	1	1	1	1	0	4	4	0	0	0	0	0	0	0	0	#NULL!	0		1	2	3	3	1	5	1	#NULL!	#NULL!	#NULL!	#NULL!	2	0	0	1	3	2	2	0	2	2	0	1	2	2
ibn khouldoun	1	13	1	1	0	3	3	1	1	1	0	1	0	0	0	0	0	0	0	0	0	#NULL!	0		0	0	0	0	0	#NULL!	0	#NULL!	#NULL!	#NULL!	#NULL!	#NULL!	1	0	0	3	2	0	0	2	1	0	2	1	2
ibn khouldoun	0	14	1	0	0	0	2	0	1	1	0	3	0	0	0	0	0	1	1	0	2	1	1		1	3	1	1	1	8	1	#NULL!	#NULL!	#NULL!	#NULL!	0	1	4	2	1	2	0	1	2	1	0	1	2	2
ibn khouldoun	0	13	1	1	0	2	2	1	1	1	0	0	0	0	0	0	0	0	0	0	0	#NULL!	0		0	0	0	0	0	#NULL!	0	#NULL!	#NULL!	#NULL!	#NULL!	#NULL!	0	0	0	3	2	0	0	2	0	0	0	1	2
ibn khouldoun	1	13	1	1	0	3	3	1	1	1	0	4	3	1	0	4	0	0	0	0	1	1	4	talking in my back	1	5	3	3	1	0	2	2	0	2	2	0	3	0	3	3	2	1	0	2	0	1	1	1	2
ibn khouldoun	0	15	1	0	0	1	0	0	1	1	0	4	1	4	0	1	1	0	1	1	2	1	0		1	4	4	4	1	7	1	#NULL!	#NULL!	#NULL!	#NULL!	0	0	0	1	0	1	2	1	1	2	1	2	1	2
ibn khouldoun	1	14	1	0	0	3	3	1	1	1	0	4	1	1	0	2	4	0	2	0	4	1	0		2	3	1	1	1	0	2	4	2	2	0	2	2	3	1	2	1	2	0	1	1	0	1	1	1
ibn khouldoun	0	14	1	1	0	2	2	1	1	1	0	0	0	0	0	0	0	0	0	0	0	#NULL!	0		0	0	0	0	0	#NULL!	0	#NULL!	#NULL!	#NULL!	#NULL!	#NULL!	0	0	0	3	0	2	0	0	2	0	1	2	2
ibn khouldoun	1	15	1	0	0	0	0	1	1	1	0	4	4	0	0	0	0	3	0	4	0	#NULL!	0		5	5	4	4	1	0	2	2	0	0	2	2	0	0	1	3	2	1	2	2	1	0	2	1	2
ibn khouldoun	0	14	1	1	0	2	2	1	1	1	0	0	0	0	0	0	0	0	0	0	0	#NULL!	0		0	0	0	0	0	#NULL!	0	#NULL!	#NULL!	#NULL!	#NULL!	#NULL!	3	0	0	2	0	2	0	0	2	0	0	2	2
ibn khouldoun	1	13	1	1	0	2	0	1	1	1	1	4	4	4	2	4	4	1	4	0	4	2	4	humillation	1	5	4	5	1	1	2	4	0	0	1	2	0	0	1	0	0	0	2	1	2	2	2	2	0
ibn khouldoun	1	13	1	1	0	3	3	1	1	1	0	0	0	0	0	0	0	0	0	0	0	#NULL!	0		0	0	0	0	0	#NULL!	0	#NULL!	#NULL!	#NULL!	#NULL!	#NULL!	0	0	0	3	1	1	1	0	1	1	1	1	2
ibn khouldoun	1	14	1	0	0	1	1	1	1	1	0	4	4	0	0	0	0	0	4	4	4	1	0		5	5	2	3	1	0	1	#NULL!	0	0	0	2	0	0	1	2	2	0	0	0	2	2	1	2	2
ibn khouldoun	0	12	1	1	0	3	2	1	1	1	0	1	1	0	2	0	0	0	0	0	0	#NULL!	0		1	3	1	1	1	1	2	0	0	0	1	2	4	1	2	3	2	2	0	1	2	0	2	1	2
ibn khouldoun	1	13	1	1	0	3	2	1	1	1	1	1	0	0	0	0	0	0	0	0	1	1	0		0	0	0	0	0	#NULL!	0	#NULL!	#NULL!	#NULL!	#NULL!	#NULL!	2	2	0	3	2	1	2	2	2	1	0	1	2
ibn khouldoun	1	12	1	1	0	2	2	1	1	1	1	1	1	0	0	0	0	0	0	1	1	1	0		5	5	2	1	1	0	2	0	0	0	0	2	4	3	1	3	2	1	1	0	0	0	2	1	1
ibn khouldoun	1	13	1	1	0	2	3	1	1	1	0	0	0	0	0	0	0	0	0	0	0	#NULL!	0		0	0	0	0	0	#NULL!	0	#NULL!	#NULL!	#NULL!	#NULL!	#NULL!	0	0	0	2	2	0	0	1	0	0	1	1	2
ibn khouldoun	0	14	0	0	0	2	0	1	1	1	0	4	4	0	0	0	0	0	0	0	1	0	0		1	5	4	4	1	0	2	2	2	2	0	2	1	2	1	2	1	0	2	0	0	0	0	0	1
ibn khouldoun	1	13	1	1	0	3	3	1	1	1	0	2	0	1	0	0	0	0	1	2	0	#NULL!	0		1	3	1	2	1	7	2	2	1	1	1	1	0	0	1	3	2	2	0	0	0	1	1	1	1
ibn khouldoun	1	14	1	0	0	0	0	1	1	1	1	0	0	0	0	0	0	0	0	0	0	#NULL!	0		0	0	0	0	0	#NULL!	0	#NULL!	#NULL!	#NULL!	#NULL!	#NULL!	0	0	0	3	1	2	1	1	2	1	1	1	1
ibn khouldoun	1	13	0	1	0	3	3	1	1	1	0	0	0	0	0	0	0	0	0	0	0	#NULL!	0		0	0	0	0	0	#NULL!	0	#NULL!	#NULL!	#NULL!	#NULL!	#NULL!	1	1	0	3	1	0	0	2	0	0	1	0	1
ibn khouldoun	1	13	1	1	0	3	2	1	1	1	0	1	0	0	0	0	0	0	0	0	0	#NULL!	0		0	1	1	0	1	0	2	4	2	0	1	0	3	4	0	3	2	2	1	2	0	1	1	2	2
ibn khouldoun	1	13	1	1	0	3	2	1	1	1	0	0	0	0	0	0	0	0	0	0	0	#NULL!	0		0	0	0	0	0	#NULL!	0	#NULL!	#NULL!	#NULL!	#NULL!	#NULL!	2	3	0	3	2	1	1	2	0	1	2	1	2
ibn khouldoun	1	13	1	1	0	3	2	1	1	1	0	0	0	0	0	0	0	0	0	0	0	#NULL!	0		0	0	0	0	0	#NULL!	0	#NULL!	#NULL!	#NULL!	#NULL!	#NULL!	2	2	0	3	2	1	0	1	1	0	2	1	2
ibn khouldoun	1	13	1	1	0	3	3	1	1	1	0	1	0	0	0	0	0	0	0	0	1	1	0		0	0	0	0	0	#NULL!	0	#NULL!	#NULL!	#NULL!	#NULL!	#NULL!	0	0	0	1	2	2	1	2	2	0	1	2	1
ibn khouldoun	1	13	1	1	0	3	3	1	1	1	0	2	2	0	0	0	0	0	0	0	1	1	0		1	1	1	1	1	0	2	0	0	0	1	1	0	1	2	3	2	2	0	1	2	1	2	1	2
ibn khouldoun	1	13	1	1	0	2	1	1	1	1	0	1	0	0	0	0	0	0	1	0	0	#NULL!	0		0	0	0	0	0	#NULL!	0	#NULL!	#NULL!	#NULL!	#NULL!	#NULL!	2	0	0	0	2	2	1	2	2	0	0	0	1
ibn khouldoun	1	13	1	1	0	2	2	0	1	1	0	4	4	1	0	4	0	0	1	1	0	#NULL!	1		1	1	1	1	1	0	2	2	0	0	2	2	1	0	1	3	1	2	1	1	0	2	2	2	1
ibn khouldoun	1	14	1	1	0	3	3	1	1	1	0	2	1	0	0	2	1	2	1	2	0	#NULL!	0		5	5	2	5	1	0	1	3	2	1	2	1	3	1	1	3	2	2	0	2	2	2	2	2	1
ibn khouldoun	1	14	1	1	0	2	3	1	1	1	1	4	4	1	0	1	0	0	0	1	0	#NULL!	4	calling animals names	2	5	4	5	1	0	2	4	2	0	0	0	3	4	1	3	2	2	2	2	2	2	2	2	2
ibn khouldoun	1	13	1	1	0	1	3	1	1	1	0	0	0	0	0	0	0	0	0	0	0	#NULL!	0		0	0	0	0	0	#NULL!	0	#NULL!	#NULL!	#NULL!	#NULL!	#NULL!	4	4	0	3	2	2	0	2	0	0	2	0	1
ibn khouldoun	1	13	1	1	0	3	2	1	1	1	1	0	0	0	0	0	0	0	0	0	0	#NULL!	0		0	0	0	0	0	#NULL!	0	#NULL!	#NULL!	#NULL!	#NULL!	#NULL!	2	1	0	3	2	1	0	1	2	0	1	2	2
ibn khouldoun	1	12	0	1	0	2	2	1	1	1	1	1	0	1	0	0	0	0	0	0	0	#NULL!	0		0	0	0	0	0	#NULL!	0	#NULL!	#NULL!	#NULL!	#NULL!	#NULL!	0	2	0	3	2	2	0	2	0	2	2	0	2
ibn khouldoun	1	12	0	1	0	2	1	1	1	1	0	0	0	0	0	0	0	0	0	0	0	#NULL!	0		0	0	0	0	0	#NULL!	0	#NULL!	#NULL!	#NULL!	#NULL!	#NULL!	4	4	0	3	2	0	0	2	0	0	2	0	2
ibn khouldoun	1	12	0	1	0	3	3	1	1	1	0	4	4	0	0	1	0	0	0	0	1	1	0		1	5	4	4	1	1	2	2	0	1	0	0	1	0	1	1	1	0	0	0	0	1	1	1	1
ibn khouldoun	1	12	0	1	0	3	3	1	1	1	0	2	1	0	0	1	2	1	0	0	0	#NULL!	1		5	5	2	1	1	0	2	2	0	0	1	2	1	4	1	3	2	2	0	2	1	1	2	2	2
ibn khouldoun	1	13	0	1	0	2	1	1	1	1	0	0	0	0	0	0	0	0	0	0	0	#NULL!	0		0	0	0	0	0	#NULL!	0	#NULL!	#NULL!	#NULL!	#NULL!	#NULL!	4	4	0	3	2	0	0	1	0	0	2	1	1
ibn khouldoun	1	12	0	1	0	3	3	1	1	1	0	2	2	0	0	0	0	0	0	0	0	#NULL!	0		1	2	2	4	1	3	2	4	2	1	1	2	4	4	1	3	2	1	0	1	0	0	2	2	2
ibn khouldoun	1	12	0	1	0	3	3	1	1	1	0	0	0	0	0	0	0	0	0	0	0	#NULL!	0		0	0	0	0	0	#NULL!	0	#NULL!	#NULL!	#NULL!	#NULL!	#NULL!	0	0	0	3	1	2	0	0	0	1	0	0	1
ibn khouldoun	1	13	0	0	0	2	1	1	1	1	0	4	4	4	4	4	1	1	3	1	2	0	1	beating	5	5	3	5	1	0	0	2	2	1	0	0	0	0	1	3	2	2	2	1	2	1	1	2	1
ibn khouldoun	1	12	0	1	0	2	1	1	1	1	0	0	0	0	0	0	0	0	0	0	0	#NULL!	0		0	0	0	0	0	#NULL!	0	#NULL!	#NULL!	#NULL!	#NULL!	#NULL!	1	1	0	3	2	0	1	2	0	0	1	0	2
ibn khouldoun	0	12	0	0	0	3	2	1	1	1	0	4	4	0	4	1	1	1	0	0	2	1	0		5	4	2	4	1	8	2	2	0	0	1	0	4	1	2	3	2	0	1	2	2	1	2	0	2
ibn khouldoun	0	14	1	1	0	2	2	1	1	1	1	0	0	0	0	0	0	0	0	0	0	#NULL!	0		0	0	0	0	0	#NULL!	0	#NULL!	#NULL!	#NULL!	#NULL!	#NULL!	3	1	0	1	1	2	1	2	1	1	0	1	1
ibn khouldoun	0	14	1	1	0	3	1	1	1	1	1	4	4	0	0	0	0	0	0	0	0	#NULL!	0		1	5	4	5	1	5	1	#NULL!	#NULL!	#NULL!	#NULL!	1	0	1	1	2	2	1	2	2	1	0	2	1	2
ibn khouldoun	0	14	1	1	0	2	3	1	1	1	0	4	1	0	0	1	1	4	0	0	4	2	0		5	5	4	3	1	5	1	#NULL!	#NULL!	#NULL!	#NULL!	0	0	2	1	2	0	0	0	0	0	0	0	0	0
ibn khouldoun	1	13	0	0	0	0	1	1	1	1	0	4	0	1	0	0	0	0	4	0	1	0	0		1	1	1	1	1	1	1	#NULL!	#NULL!	#NULL!	#NULL!	2	4	0	1	3	1	2	1	0	0	1	2	2	2
ibn khouldoun	1	13	1	1	0	2	2	1	1	1	0	2	0	0	2	0	0	0	0	0	0	#NULL!	0		1	2	2	1	1	0	2	2	0	0	1	2	2	2	1	1	2	1	2	2	1	1	1	1	1
ibn khouldoun	0	13	0	0	0	2	1	1	1	1	0	0	0	0	0	0	0	0	0	0	1	1	0		0	0	0	0	0	#NULL!	0	#NULL!	#NULL!	#NULL!	#NULL!	#NULL!	1	0	0	2	1	0	0	1	1	0	0	1	2
ibn khouldoun	0	12	0	1	0	3	3	1	1	1	0	0	0	0	0	0	0	0	0	0	0	#NULL!	0		0	0	0	0	0	#NULL!	0	#NULL!	#NULL!	#NULL!	#NULL!	#NULL!	0	0	0	2	1	2	0	1	0	0	2	0	2
ibn khouldoun	1	13	1	1	0	3	3	1	1	1	0	2	2	0	0	2	0	0	1	0	0	#NULL!	0		1	1	1	1	1	0	1	#NULL!	#NULL!	#NULL!	#NULL!	0	4	1	1	3	1	0	2	2	2	1	2	1	2
ibn khouldoun	1	13	1	1	0	3	3	1	1	1	0	1	0	0	0	1	0	1	0	0	1	1	0		1	1	1	1	1	0	1	#NULL!	#NULL!	#NULL!	#NULL!	1	4	1	0	3	1	1	0	0	1	1	0	1	0
ibn khouldoun	1	12	1	1	0	3	1	1	1	1	1	0	0	0	0	0	0	0	0	0	0	#NULL!	0		0	0	0	0	0	#NULL!	0	#NULL!	#NULL!	#NULL!	#NULL!	#NULL!	0	0	0	3	2	1	0	2	0	2	2	0	2
ibn khouldoun	0	13	0	0	0	2	3	1	1	1	0	0	0	0	0	0	0	0	0	0	0	#NULL!	0		0	0	0	0	0	#NULL!	0	#NULL!	#NULL!	#NULL!	#NULL!	#NULL!	0	0	0	2	1	0	0	1	1	0	1	0	2
ibn khouldoun	0	12	0	1	0	2	3	1	1	1	0	0	0	0	0	0	0	0	0	0	0	#NULL!	0		0	0	0	0	0	#NULL!	0	#NULL!	#NULL!	#NULL!	#NULL!	#NULL!	0	0	0	3	2	1	0	2	0	0	2	0	2
ibn khouldoun	1	13	1	1	0	1	1	1	1	1	1	3	0	1	2	0	0	0	1	3	3	2	0		5	2	2	1	1	1	2	4	2	1	0	0	1	2	1	3	2	2	1	1	2	2	1	2	1
ibn khouldoun	1	13	1	1	1	3	2	1	1	1	0	1	0	0	0	0	1	1	0	0	0	#NULL!	0		0	0	0	0	0	#NULL!	0	#NULL!	#NULL!	#NULL!	#NULL!	#NULL!	0	2	0	2	1	2	0	1	1	0	1	1	1
ibn khouldoun	0	12	0	1	0	2	2	1	1	1	0	1	1	0	0	0	0	0	0	0	0	#NULL!	0		0	0	0	0	0	#NULL!	0	#NULL!	#NULL!	#NULL!	#NULL!	#NULL!	3	3	0	3	1	2	0	1	0	1	1	2	1
ibn khouldoun	1	13	1	1	0	3	3	1	1	1	0	1	0	0	0	0	0	0	0	0	0	#NULL!	0		0	0	0	0	0	#NULL!	0	#NULL!	#NULL!	#NULL!	#NULL!	#NULL!	0	1	0	3	2	2	0	2	2	0	0	1	0
ibn khouldoun	1	13	1	1	0	2	1	1	1	1	0	0	0	0	0	0	0	0	0	0	0	#NULL!	0		0	0	0	0	0	#NULL!	0	#NULL!	#NULL!	#NULL!	#NULL!	#NULL!	0	0	0	3	2	2	2	2	1	0	2	2	2
ibn khouldoun	1	13	1	1	0	3	3	1	1	1	0	4	4	0	0	1	0	0	1	1	0	#NULL!	0		1	1	1	4	1	8	1	#NULL!	#NULL!	#NULL!	#NULL!	0	4	3	1	3	2	1	2	2	1	1	2	2	2
ibn khouldoun	1	12	0	0	0	1	1	1	1	1	1	3	0	0	0	0	3	0	0	0	0	#NULL!	0		3	3	1	3	1	8	1	#NULL!	#NULL!	#NULL!	#NULL!	2	0	0	1	3	2	0	0	2	0	0	2	2	2
ibn khouldoun	0	14	1	1	0	0	0	1	1	1	0	4	4	1	0	0	0	0	0	0	0	#NULL!	0		3	5	4	4	1	0	1	#NULL!	#NULL!	#NULL!	#NULL!	2	0	0	1	3	2	0	0	0	0	0	0	0	2
ibn khouldoun	1	13	1	1	0	3	3	1	1	1	0	4	4	0	0	1	1	0	0	0	0	1	1		0	1	1	1	1	5	2	4	0	0	1	1	4	4	1	3	2	1	1	1	2	0	1	2	2
ibn khouldoun	1	13	1	1	0	2	3	1	1	1	0	4	4	0	0	1	0	0	0	0	1	1	0		1	1	1	3	1	0	2	3	0	0	1	2	2	4	1	3	2	1	2	1	2	0	1	2	2
ibn khouldoun	0	13	1	1	0	3	3	1	1	1	0	4	0	2	2	0	0	0	0	0	1	1	1		3	5	4	3	1	0	2	2	1	1	2	1	0	0	1	0	0	0	0	2	1	1	0	1	2
ibn khouldoun	1	12	0	1	0	1	2	1	1	1	0	2	0	1	0	0	0	2	0	0	0	#NULL!	0		1	4	4	2	1	7	2	3	0	0	2	0	2	0	1	3	2	1	1	0	2	2	2	2	1
ibn khouldoun	1	12	1	1	0	3	3	1	1	1	0	4	0	4	0	0	0	0	0	0	0	#NULL!	0		4	5	4	3	1	8	1	#NULL!	#NULL!	#NULL!	#NULL!	2	0	0	1	3	2	1	1	2	1	0	2	1	2
ibn khouldoun	0	12	0	1	0	2	3	1	1	1	0	0	0	0	0	0	0	0	0	0	0	#NULL!	0		0	0	0	0	0	#NULL!	0	#NULL!	#NULL!	#NULL!	#NULL!	#NULL!	0	0	0	2	1	0	0	0	1	1	0	1	1
ibn khouldoun	1	12	1	1	0	1	0	1	1	1	0	2	2	2	0	0	0	0	0	0	0	#NULL!	0		5	5	3	2	1	1	1	#NULL!	#NULL!	#NULL!	#NULL!	1	1	0	1	3	2	2	2	2	2	2	1	1	2
ibn khouldoun	0	12	0	1	0	3	3	1	1	1	0	1	0	0	2	0	0	0	0	0	0	#NULL!	0		0	0	0	0	0	#NULL!	0	#NULL!	#NULL!	#NULL!	#NULL!	#NULL!	0	0	0	2	2	0	0	0	0	0	2	1	2
ibn khouldoun	1	12	0	1	0	1	2	1	1	1	1	1	0	1	0	1	0	0	0	0	0	#NULL!	0		0	0	0	0	0	#NULL!	0	#NULL!	#NULL!	#NULL!	#NULL!	#NULL!	0	0	0	3	2	0	2	2	0	0	0	2	2
ibn khouldoun	0	12	1	1	0	3	3	1	1	1	0	1	0	1	0	0	0	0	0	0	1	0	0		0	0	0	0	0	#NULL!	0	#NULL!	#NULL!	#NULL!	#NULL!	#NULL!	0	0	0	3	2	1	1	1	2	0	0	0	2
ibn khouldoun	0	12	0	1	0	3	3	1	1	1	0	0	0	0	0	0	0	0	0	0	0	#NULL!	0		0	0	0	0	0	#NULL!	0	#NULL!	#NULL!	#NULL!	#NULL!	#NULL!	3	3	0	2	2	0	0	2	0	0	2	2	2
ibn khouldoun	0	15	2	1	0	2	2	1	1	1	0	4	4	0	0	0	0	0	0	0	1	1	0		4	4	3	2	1	8	1	#NULL!	#NULL!	#NULL!	#NULL!	0	0	0	1	0	2	2	2	2	2	2	2	2	2
ibn khouldoun	0	13	1	1	0	2	2	1	1	1	0	2	2	0	0	2	2	0	0	0	0	#NULL!	0		1	3	1	1	1	2	1	#NULL!	#NULL!	#NULL!	#NULL!	2	2	2	1	2	2	2	1	2	1	1	1	1	2
ibn khouldoun	1	13	0	1	0	0	0	1	1	1	1	0	0	0	0	0	0	0	0	0	0	#NULL!	0		0	0	0	0	0	#NULL!	0	#NULL!	#NULL!	#NULL!	#NULL!	#NULL!	0	0	0	3	1	0	1	1	0	1	0	0	2
ibn khouldoun	1	11	0	1	0	2	1	1	1	1	0	3	1	3	0	0	0	0	0	0	0	#NULL!	0		1	1	1	2	1	3	1	#NULL!	#NULL!	#NULL!	#NULL!	#NULL!	2	0	1	3	2	2	1	2	1	1	1	1	1
ibn khouldoun	1	13	0	0	0	2	1	1	1	1	0	3	1	0	0	2	0	0	0	0	3	1	0		1	5	4	1	1	8	2	4	0	1	0	2	4	0	2	3	2	2	0	2	2	2	0	2	2
ibn khouldoun	0	14	1	0	0	3	3	1	1	1	0	1	0	0	2	0	1	0	0	0	1	1	0		0	0	0	0	0	#NULL!	0	#NULL!	#NULL!	#NULL!	#NULL!	#NULL!	2	2	0	3	2	2	0	2	0	0	0	2	2
ibn khouldoun	1	12	0	1	0	1	2	1	1	1	0	4	3	0	0	0	3	0	4	0	0	#NULL!	0		5	5	4	3	1	0	2	3	1	2	2	0	0	0	1	0	0	0	2	2	0	2	0	2	2
ibn khouldoun	1	12	0	1	1	3	2	1	1	1	0	1	1	0	0	0	0	0	0	0	0	#NULL!	0		0	0	0	0	0	#NULL!	0	#NULL!	#NULL!	#NULL!	#NULL!	#NULL!	2	0	0	3	2	1	0	2	1	2	2	1	1
ibn khouldoun	1	12	0	1	0	2	2	1	1	1	0	3	3	0	0	0	0	0	0	0	0	#NULL!	1	boroke my teeth	2	3	1	3	1	8	2	#NULL!	0	1	0	0	3	0	1	3	2	2	1	2	2	1	1	1	1
ibn khouldoun	0	13	1	1	0	2	1	1	1	1	0	4	4	0	0	0	0	0	1	0	0	#NULL!	0		1	5	2	2	1	0	1	#NULL!	0	2	2	2	0	1	1	3	2	1	0	0	2	2	0	2	0
ibn khouldoun	0	13	1	1	0	1	2	1	1	1	0	4	0	3	0	0	0	3	0	0	0	#NULL!	0		3	5	2	2	1	0	2	2	0	0	1	0	2	0	1	3	2	0	1	2	2	0	2	0	2
ibn khouldoun	0	12	0	1	0	2	2	1	1	1	0	1	1	0	2	0	0	1	0	0	1	1	0		1	0	0	0	0	#NULL!	0	#NULL!	#NULL!	#NULL!	#NULL!	#NULL!	0	0	0	1	2	0	1	1	0	1	1	0	2
ibn khouldoun	1	12	0	1	0	3	0	1	1	1	0	3	3	0	0	0	0	0	0	0	0	#NULL!	0		1	5	2	2	1	0	2	4	0	0	1	2	2	3	1	3	1	1	0	1	0	0	2	1	2
ibn khouldoun	1	14	0	0	0	0	1	1	1	1	0	4	0	0	2	0	0	0	0	0	4	2	0		1	2	4	3	1	0	1	#NULL!	#NULL!	#NULL!	#NULL!	2	2	0	1	2	2	2	2	2	1	1	2	1	1
ibn khouldoun	0	13	0	0	0	0	0	1	1	1	0	4	1	0	2	1	0	4	4	0	1	1	0		5	5	4	3	1	0	1	#NULL!	#NULL!	#NULL!	#NULL!	2	1	1	2	2	1	2	2	2	2	0	2	1	2
ibn khouldoun	1	12	0	1	0	3	3	1	1	1	0	2	1	1	2	1	2	0	0	2	1	0	0		3	1	1	1	1	0	2	4	2	0	0	2	1	4	1	3	1	1	2	1	2	1	2	2	2
ibn khouldoun	1	12	0	1	0	3	3	1	1	1	0	4	4	0	2	0	0	0	2	1	0	#NULL!	0		1	4	3	5	1	0	1	#NULL!	#NULL!	#NULL!	#NULL!	0	1	2	3	3	2	2	2	0	1	1	2	2	2
ibn khouldoun	0	12	0	1	0	3	3	1	1	1	0	0	0	0	0	0	0	0	0	0	0	#NULL!	0		0	0	0	0	0	#NULL!	0	#NULL!	#NULL!	#NULL!	#NULL!	#NULL!	2	0	0	3	1	2	0	2	1	1	1	2	2
ibn khouldoun	0	14	2	1	0	2	2	1	1	0	1	3	3	0	2	1	0	1	1	1	1	1	0		1	1	1	1	1	8	2	4	2	0	2	0	2	2	1	3	2	1	0	0	1	0	1	1	2
ibn khouldoun	0	14	1	1	0	2	2	1	1	1	0	2	2	0	0	0	0	0	0	0	1	0	0		2	2	2	1	1	4	2	3	0	2	1	1	1	1	2	3	2	2	2	2	2	2	2	2	0
eddir	0	16	2	0	1	2	0	0	0	1	1	4	4	0	0	1	1	0	0	0	1	2	0		1	3	2	1	1	0	2	2	0	1	1	0	1	2	2	1	1	2	0	2	1	1	0	1	2
eddir	1	12	0	1	0	1	0	1	1	1	0	2	2	1	0	0	0	0	0	0	0	#NULL!	0		1	2	2	2	1	0	2	2	0	0	1	2	3	4	1	3	2	0	0	2	0	0	2	0	2
eddir	1	13	1	1	1	0	0	1	1	1	0	4	2	4	1	1	2	0	1	4	0	#NULL!	1	they said im orphan	1	5	2	1	1	0	2	2	0	0	1	0	2	0	1	3	2	1	1	1	1	2	2	2	2
eddir	0	16	0	1	1	3	0	1	1	1	1	1	0	0	0	0	0	0	1	0	0	#NULL!	0		0	0	0	0	0	#NULL!	0	#NULL!	#NULL!	#NULL!	#NULL!	#NULL!	4	4	0	2	2	0	2	2	2	2	2	0	2
eddir	1	13	0	1	1	0	1	1	1	1	1	0	0	0	0	0	0	0	0	0	0	#NULL!	0		0	0	0	0	0	#NULL!	0	#NULL!	#NULL!	#NULL!	#NULL!	#NULL!	0	0	0	2	2	0	1	2	0	0	2	1	1
eddir	1	13	0	1	1	1	1	1	1	1	0	0	0	0	0	0	0	0	0	0	0	#NULL!	0		0	0	0	0	0	#NULL!	0	#NULL!	#NULL!	#NULL!	#NULL!	#NULL!	1	1	0	3	1	0	2	1	1	0	2	1	1
eddir	1	13	1	1	1	1	0	1	1	1	0	4	0	0	2	0	4	0	0	0	0	#NULL!	0		1	1	1	1	1	9	1	0	2	2	2	2	2	0	1	2	2	0	2	2	0	2	2	2	2
eddir	0	15	2	1	1	2	1	0	1	1	0	4	4	0	4	0	4	4	0	4	1	0	0		1	5	4	5	1	1	2	3	1	0	0	0	0	0	0	1	2	2	2	0	2	0	0	2	0
eddir	0	13	1	1	1	2	0	1	1	1	1	1	0	0	0	0	0	0	0	0	0	#NULL!	0		0	0	0	0	0	#NULL!	0	#NULL!	#NULL!	#NULL!	#NULL!	#NULL!	0	0	0	3	2	2	0	2	0	0	2	2	2
eddir	1	13	1	1	1	2	1	1	1	1	0	4	0	0	4	1	4	1	0	0	0	#NULL!	0		3	2	2	2	1	0	1	#NULL!	#NULL!	#NULL!	#NULL!	2	1	0	0	3	2	2	2	2	2	0	1	0	2
eddir	1	14	2	1	1	1	1	1	1	1	0	0	0	0	0	0	0	0	0	0	0	#NULL!	0		0	0	0	0	0	#NULL!	0	#NULL!	#NULL!	#NULL!	#NULL!	#NULL!	2	0	0	0	1	2	0	2	1	0	1	1	1
eddir	1	13	0	1	1	2	1	1	1	1	1	4	4	0	0	0	1	0	1	0	1	1	0		1	1	1	2	1	0	2	4	0	0	1	1	0	0	0	3	2	2	2	2	0	0	2	0	2
eddir	0	13	0	1	1	1	1	1	1	1	0	3	0	0	0	0	0	0	0	0	0	#NULL!	3		3	3	1	1	1	0	2	3	1	1	1	1	2	2	0	1	1	0	0	1	0	0	1	0	2
eddir	1	13	1	1	1	0	0	1	1	1	0	4	1	4	0	4	1	0	0	0	1	2	0		5	5	4	2	1	2	1	#NULL!	#NULL!	#NULL!	#NULL!	2	2	2	0	3	2	0	1	2	1	0	2	1	2
eddir	0	13	0	1	1	1	0	1	1	1	0	2	1	2	0	0	0	0	0	0	0	#NULL!	0		2	3	1	2	1	3	1	#NULL!	#NULL!	#NULL!	#NULL!	2	0	0	0	3	2	0	0	2	0	1	2	1	0
eddir	1	13	0	1	1	1	2	1	1	1	0	0	0	0	0	0	0	0	0	0	0	#NULL!	0		0	0	0	0	0	#NULL!	0	#NULL!	#NULL!	#NULL!	#NULL!	#NULL!	3	2	0	3	2	1	0	1	1	0	2	0	2
eddir	1	15	1	0	1	2	2	1	1	1	0	4	0	0	0	1	0	0	0	0	4	2	0		1	1	2	1	1	1	1	#NULL!	#NULL!	#NULL!	#NULL!	2	4	0	0	3	2	2	1	1	2	0	1	2	2
eddir	1	13	1	1	1	1	0	1	1	1	1	0	0	0	0	0	0	0	0	0	0	#NULL!	0		0	0	0	0	0	#NULL!	0	#NULL!	#NULL!	#NULL!	#NULL!	#NULL!	2	2	0	2	1	2	0	0	0	1	1	0	1
eddir	1	15	1	0	1	1	1	1	1	1	0	1	0	1	0	0	0	0	0	0	0	#NULL!	0		0	0	0	0	0	#NULL!	0	#NULL!	#NULL!	#NULL!	#NULL!	#NULL!	0	4	0	3	2	1	0	2	2	2	2	2	2
eddir	1	15	2	1	1	2	1	1	1	1	0	1	0	1	0	0	0	0	0	0	0	#NULL!	0		0	0	0	0	0	#NULL!	0	#NULL!	#NULL!	#NULL!	#NULL!	#NULL!	0	4	0	3	2	1	0	2	2	2	2	2	2
eddir	1	14	2	1	1	2	0	1	1	1	1	0	0	0	0	0	0	0	0	0	0	#NULL!	0		0	0	0	0	0	#NULL!	0	#NULL!	#NULL!	#NULL!	#NULL!	#NULL!	0	0	0	2	2	2	1	2	0	0	2	2	2
eddir	0	14	0	0	1	0	0	1	1	1	1	3	1	1	2	2	0	0	0	0	0	#NULL!	0		1	3	1	2	1	3	1	#NULL!	#NULL!	#NULL!	#NULL!	1	1	2	0	1	2	2	0	2	2	0	1	2	0
eddir	1	14	2	1	1	2	1	1	1	1	0	0	0	0	0	0	0	0	0	0	0	#NULL!	0		0	0	0	0	0	#NULL!	0	#NULL!	#NULL!	#NULL!	#NULL!	#NULL!	4	0	0	3	2	0	1	1	0	0	2	2	2
eddir	1	14	2	1	1	2	0	1	1	1	1	2	0	0	0	0	1	0	1	0	0	#NULL!	0		1	1	1	1	1	0	1	#NULL!	#NULL!	#NULL!	#NULL!	2	0	2	0	2	0	2	2	2	2	1	0	2	1
eddir	1	14	2	1	1	2	2	1	1	1	0	0	0	0	0	0	0	0	0	0	0	#NULL!	0		0	0	0	0	0	#NULL!	0	#NULL!	#NULL!	#NULL!	#NULL!	#NULL!	1	1	0	0	1	2	1	2	2	1	2	1	1
eddir	1	14	2	1	1	2	1	1	1	1	0	0	0	0	0	0	0	0	0	0	0	#NULL!	0		0	0	0	0	0	#NULL!	0	#NULL!	#NULL!	#NULL!	#NULL!	#NULL!	1	0	0	3	1	0	1	1	2	2	1	2	1
eddir	1	14	2	1	1	2	2	1	1	1	1	0	0	0	0	0	0	0	0	0	0	#NULL!	0		0	0	0	0	0	#NULL!	0	#NULL!	#NULL!	#NULL!	#NULL!	#NULL!	1	2	0	3	2	1	1	2	1	1	1	0	2
eddir	1	12	0	1	0	2	3	1	1	1	0	4	4	4	4	4	4	4	4	4	0	#NULL!	4	beating me	5	1	1	1	1	0	2	2	2	0	0	2	0	0	0	2	2	2	2	1	1	0	2	2	2
eddir	0	15	2	0	0	1	1	1	1	1	1	2	2	0	2	0	0	0	0	0	0	#NULL!	0		1	1	1	1	1	3	1	#NULL!	#NULL!	#NULL!	#NULL!	1	2	2	0	1	0	1	0	1	2	0	0	1	1
eddir	0	16	2	0	0	3	3	0	1	1	0	0	0	0	0	0	0	0	0	0	0	#NULL!	0		0	0	0	0	0	#NULL!	0	#NULL!	#NULL!	#NULL!	#NULL!	#NULL!	3	0	0	0	2	2	2	1	2	1	2	2	0
eddir	1	11	0	1	1	2	1	1	1	1	0	2	2	0	0	0	2	0	0	1	0	#NULL!	0		3	2	2	1	1	0	2	2	0	0	1	1	4	4	0	3	2	2	0	2	1	0	2	2	2
eddir	1	12	0	1	1	1	1	1	1	1	1	1	0	0	0	0	1	0	0	0	0	#NULL!	0		0	0	0	0	0	#NULL!	0	#NULL!	#NULL!	#NULL!	#NULL!	#NULL!	0	0	0	3	2	0	1	2	2	0	2	2	2
eddir	1	12	0	1	1	1	1	1	1	1	1	0	0	0	0	0	0	0	0	0	0	#NULL!	0		0	0	0	0	0	#NULL!	0	#NULL!	#NULL!	#NULL!	#NULL!	#NULL!	2	0	0	3	2	0	1	2	1	1	2	1	1
eddir	1	12	0	1	1	2	1	1	1	1	1	2	0	0	2	0	0	0	0	0	0	#NULL!	0		3	2	2	1	1	0	2	4	0	0	1	1	4	4	0	1	2	2	0	2	1	0	2	2	2
eddir	1	11	0	1	1	2	1	1	1	1	1	2	0	0	0	0	0	0	0	2	0	#NULL!	0		3	2	2	1	1	1	2	4	0	0	1	1	4	4	0	3	2	2	1	2	1	0	2	2	2
eddir	0	15	2	1	0	1	1	0	1	1	0	2	2	0	0	0	0	2	0	1	0	#NULL!	0		1	4	2	2	1	3	2	3	1	1	2	1	2	1	0	0	1	0	0	1	0	0	1	0	1
eddir	1	12	0	1	1	1	0	1	1	1	0	1	0	0	0	1	0	0	0	0	0	#NULL!	0		0	0	0	0	0	#NULL!	0	#NULL!	#NULL!	#NULL!	#NULL!	#NULL!	1	2	0	2	1	0	2	2	2	1	2	0	2
eddir	0	12	0	0	0	1	0	1	1	1	1	0	0	0	0	0	0	0	0	0	0	#NULL!	0		0	0	0	0	0	#NULL!	0	#NULL!	#NULL!	#NULL!	#NULL!	#NULL!	0	0	0	1	1	2	0	2	0	0	2	1	2
eddir	0	12	0	1	1	1	1	1	1	1	1	4	4	4	4	4	4	4	4	4	4	0	0		3	5	4	5	1	6	2	4	2	2	2	2	3	3	0	3	2	2	0	0	2	2	1	2	0
eddir	1	16	2	0	1	2	2	1	1	1	0	0	0	0	0	0	0	0	0	0	0	#NULL!	0		0	0	0	0	0	#NULL!	0	#NULL!	#NULL!	#NULL!	#NULL!	#NULL!	2	4	0	3	2	2	0	2	0	0	1	0	2
eddir	1	14	2	1	1	2	1	1	1	1	1	1	0	0	0	0	0	0	0	0	0	#NULL!	0		0	0	0	0	0	#NULL!	0	#NULL!	#NULL!	#NULL!	#NULL!	#NULL!	1	1	0	3	2	0	0	2	0	0	2	1	2
eddir	0	14	2	1	0	1	1	1	1	1	0	0	0	0	0	0	0	0	0	0	0	#NULL!	0		0	0	0	0	0	#NULL!	0	#NULL!	#NULL!	#NULL!	#NULL!	#NULL!	2	2	0	1	2	1	0	0	1	2	1	0	0
eddir	1	15	2	0	1	3	2	1	1	1	0	0	0	0	0	0	0	0	0	0	0	#NULL!	0		0	0	0	0	0	#NULL!	0	#NULL!	#NULL!	#NULL!	#NULL!	#NULL!	1	1	0	3	2	1	0	2	0	0	2	1	2
eddir	1	13	1	1	0	3	3	0	1	1	0	0	4	4	4	3	4	0	1	0	2	1	0		1	4	2	1	1	3	2	3	2	1	0	0	0	3	0	2	2	1	1	1	1	2	1	2	2
eddir	0	16	2	0	0	3	2	0	1	1	0	2	0	0	0	0	0	0	0	0	0	#NULL!	0		5	4	4	2	1	8	2	2	0	0	1	2	2	2	0	3	1	2	0	2	1	0	1	2	1
eddir	1	13	1	1	0	2	1	1	1	1	1	4	4	4	0	2	0	0	0	2	0	#NULL!	0		1	2	3	1	1	1	2	4	2	1	1	2	4	0	0	1	0	1	0	1	1	2	2	0	1
eddir	1	15	2	0	1	0	0	1	1	1	1	0	0	0	0	0	0	0	0	0	0	#NULL!	0		0	0	0	0	0	#NULL!	0	#NULL!	#NULL!	#NULL!	#NULL!	#NULL!	0	1	0	3	2	1	1	2	2	2	0	2	1
eddir	1	16	2	1	1	1	1	1	1	1	0	0	0	0	0	0	0	0	0	0	0	#NULL!	0		0	0	0	0	0	#NULL!	0	#NULL!	#NULL!	#NULL!	#NULL!	#NULL!	3	0	0	3	2	1	2	2	2	0	2	2	2
eddir	1	14	2	1	0	2	3	1	1	1	0	4	0	0	0	4	0	0	0	0	0	#NULL!	0		1	1	1	1	1	2	1	#NULL!	#NULL!	#NULL!	#NULL!	2	1	2	0	3	2	0	1	2	2	1	2	1	2
eddir	0	15	2	1	1	0	0	1	1	1	0	1	1	0	0	0	0	0	0	0	0	#NULL!	0		0	0	0	0	0	#NULL!	0	#NULL!	#NULL!	#NULL!	#NULL!	#NULL!	1	1	0	3	2	2	0	1	2	1	1	1	1
eddir	1	14	2	1	1	1	0	1	1	1	0	0	0	0	0	0	0	0	0	0	0	#NULL!	0		0	0	0	0	0	#NULL!	0	#NULL!	#NULL!	#NULL!	#NULL!	#NULL!	4	0	0	3	2	0	2	2	2	2	2	0	2
eddir	0	15	2	0	1	3	3	1	1	1	1	0	0	0	0	0	0	0	0	0	0	#NULL!	0		0	0	0	0	0	#NULL!	0	#NULL!	#NULL!	#NULL!	#NULL!	#NULL!	0	0	0	2	2	1	0	1	0	0	2	1	2
eddir	0	14	2	1	1	3	3	1	1	1	0	0	0	0	0	0	0	0	0	0	0	#NULL!	0		0	0	0	0	0	#NULL!	0	#NULL!	#NULL!	#NULL!	#NULL!	#NULL!	0	0	0	0	2	1	1	1	1	2	2	2	2
eddir	1	11	0	1	1	0	1	1	1	1	0	3	0	0	0	3	0	0	0	0	0	#NULL!	1		1	3	1	1	1	0	2	4	2	1	0	0	3	2	0	2	2	0	0	0	0	0	2	1	2
eddir	1	14	1	0	1	1	0	1	1	1	0	4	1	4	0	0	0	0	0	0	0	#NULL!	0		1	2	2	1	1	2	2	0	2	0	1	2	2	2	0	3	2	1	2	0	0	2	2	2	1
eddir	0	14	0	0	1	2	1	1	1	1	0	4	4	2	3	4	0	1	4	2	0	#NULL!	4		2	4	4	4	1	0	2	3	1	0	1	0	1	0	0	1	1	0	1	0	0	1	1	1	0
eddir	0	13	0	1	1	2	2	1	1	1	0	4	1	0	2	0	0	0	1	2	4	0	0		1	3	1	1	1	1	2	2	1	0	1	0	1	0	0	1	1	0	1	1	2	0	2	1	1
eddir	1	14	0	0	1	2	2	1	1	1	0	4	0	4	0	4	0	0	4	0	1	2	0		1	1	1	2	1	2	1	#NULL!	#NULL!	#NULL!	#NULL!	2	0	0	0	3	2	2	2	2	2	2	2	2	0
eddir	0	14	0	0	1	2	1	0	0	0	0	4	2	1	2	0	0	1	0	0	1	1	0		1	4	1	2	1	1	2	0	1	0	1	0	2	3	0	1	0	1	1	0	2	0	1	2	0
eddir	1	14	1	1	0	2	2	1	1	1	0	3	1	1	0	1	0	0	0	1	0	#NULL!	1		3	1	1	1	1	7	2	4	0	1	1	0	2	2	0	2	1	2	0	1	2	1	0	2	1
eddir	1	12	0	1	1	0	0	0	1	1	0	3	0	0	2	0	1	3	0	3	1	0	0		2	1	2	2	1	2	2	2	2	1	2	1	0	2	0	2	2	0	0	2	1	2	2	2	0
eddir	0	14	0	1	1	1	1	1	1	1	0	0	0	0	0	0	0	0	0	0	0	#NULL!	0		0	0	0	0	0	#NULL!	0	#NULL!	#NULL!	#NULL!	#NULL!	#NULL!	3	1	0	3	1	0	0	1	1	1	1	1	2
eddir	1	11	0	1	1	0	0	1	1	1	0	1	1	0	0	0	0	0	0	0	0	#NULL!	0		0	0	0	0	0	#NULL!	0	#NULL!	#NULL!	#NULL!	#NULL!	#NULL!	2	1	0	3	2	1	1	2	1	1	2	1	2
eddir	1	14	0	0	1	1	1	1	1	1	1	3	1	0	2	1	3	0	2	0	2	2	0		2	2	2	2	1	3	2	4	1	1	0	0	0	0	0	3	1	2	1	1	2	0	0	2	2
eddir	0	13	0	0	1	2	0	1	1	0	1	2	0	0	0	0	0	1	0	0	2	2	0		1	1	1	2	1	0	2	2	2	1	1	1	0	2	0	2	2	0	0	0	0	2	2	0	0
eddir	1	14	1	0	1	1	1	1	1	1	0	0	0	0	0	0	0	0	0	0	0	#NULL!	0		0	0	0	0	0	#NULL!	0	#NULL!	#NULL!	#NULL!	#NULL!	#NULL!	0	0	0	1	1	1	2	2	0	0	2	1	1
eddir	1	15	0	0	1	2	2	1	1	1	0	4	3	2	4	3	4	2	3	1	1	2	0		4	2	2	4	1	2	2	4	2	0	1	1	4	4	0	2	2	2	2	2	2	1	2	2	1
eddir	1	12	0	1	1	2	1	1	1	1	1	0	0	0	0	0	0	0	0	0	0	#NULL!	0		0	0	0	0	0	#NULL!	0	#NULL!	#NULL!	#NULL!	#NULL!	#NULL!	4	0	0	3	2	0	2	2	1	0	2	2	2
eddir	1	16	1	0	1	1	1	1	1	1	0	0	0	0	0	0	0	0	0	0	0	#NULL!	0		0	0	0	0	0	#NULL!	0	#NULL!	#NULL!	#NULL!	#NULL!	#NULL!	0	0	0	3	2	2	1	2	0	1	2	2	2
eddir	0	15	2	1	1	1	1	1	1	1	0	0	0	0	0	0	0	0	0	0	0	#NULL!	0		0	0	0	0	0	#NULL!	0	#NULL!	#NULL!	#NULL!	#NULL!	#NULL!	4	1	0	3	2	2	0	2	0	0	2	0	2
eddir	0	16	2	1	1	2	1	1	1	1	1	1	1	0	0	0	0	0	0	0	0	#NULL!	0		0	0	0	0	1	6	1	#NULL!	#NULL!	#NULL!	#NULL!	0	0	4	0	3	1	2	0	0	2	2	1	1	1
eddir	0	14	2	1	1	1	0	1	1	1	1	1	0	0	0	0	0	0	0	0	0	#NULL!	0		0	0	0	0	0	#NULL!	0	#NULL!	#NULL!	#NULL!	#NULL!	#NULL!	3	0	0	0	1	2	1	0	1	0	2	1	2
eddir	1	13	1	1	0	3	3	1	1	1	0	4	4	0	0	0	0	0	0	0	0	#NULL!	0		1	3	1	2	1	3	2	1	1	0	1	1	1	4	1	3	2	1	2	2	2	2	2	2	1
eddir	1	12	1	1	0	3	2	1	1	1	0	1	0	1	0	1	0	0	0	1	0	#NULL!	0		1	3	1	0	0	#NULL!	0	#NULL!	#NULL!	#NULL!	#NULL!	#NULL!	0	2	2	3	2	1	2	2	1	2	1	1	2
eddir	1	14	1	1	0	3	2	1	1	1	0	0	0	0	0	0	0	0	0	0	0	#NULL!	0		0	0	0	0	0	#NULL!	0	#NULL!	#NULL!	#NULL!	#NULL!	#NULL!	1	1	0	3	2	1	2	2	2	0	1	0	1
eddir	1	13	1	1	0	3	3	1	1	1	1	1	1	0	0	0	0	0	0	0	0	#NULL!	0		1	1	1	0	0	#NULL!	0	#NULL!	#NULL!	#NULL!	#NULL!	#NULL!	1	1	0	3	2	1	1	2	1	2	2	2	1
eddir	1	13	1	1	0	2	2	1	1	1	0	0	0	0	0	0	0	0	0	0	0	#NULL!	0		0	0	0	0	0	#NULL!	0	#NULL!	#NULL!	#NULL!	#NULL!	#NULL!	0	0	0	3	2	2	0	1	0	0	2	0	2
eddir	1	14	2	1	1	2	1	1	1	1	0	2	1	0	0	0	0	0	0	0	0	#NULL!	0		3	1	1	2	1	1	1	#NULL!	#NULL!	#NULL!	#NULL!	2	4	3	1	3	2	0	1	1	2	0	1	1	2
eddir	1	14	2	1	1	2	1	1	1	1	0	0	0	0	0	0	0	0	0	0	0	#NULL!	0		0	0	0	0	0	#NULL!	0	#NULL!	#NULL!	#NULL!	#NULL!	#NULL!	4	3	0	2	2	1	1	1	0	0	2	1	2
eddir	1	14	2	1	1	1	1	1	1	1	0	1	0	1	0	0	0	0	0	0	0	#NULL!	0		0	0	0	0	0	#NULL!	0	#NULL!	#NULL!	#NULL!	#NULL!	#NULL!	4	2	0	3	2	1	0	2	1	2	2	0	2
eddir	1	15	2	1	1	2	1	1	1	1	0	0	0	0	0	0	0	0	0	0	0	#NULL!	0		0	0	0	0	0	#NULL!	0	#NULL!	#NULL!	#NULL!	#NULL!	#NULL!	0	0	0	3	2	0	0	2	0	1	2	0	2
eddir	1	14	2	1	1	2	2	0	1	1	1	1	0	0	0	1	1	0	0	0	0	#NULL!	0		0	0	0	0	0	#NULL!	0	#NULL!	#NULL!	#NULL!	#NULL!	#NULL!	3	0	0	3	1	0	0	1	1	1	0	1	2
eddir	0	13	1	1	1	0	2	0	0	0	0	0	0	0	0	0	0	0	0	0	0	#NULL!	0		0	0	0	0	0	#NULL!	0	#NULL!	#NULL!	#NULL!	#NULL!	#NULL!	2	2	0	0	2	2	0	1	1	0	1	1	1
eddir	1	14	2	1	1	1	2	1	1	1	0	0	0	0	0	0	0	0	0	0	0	#NULL!	0		0	0	0	0	0	#NULL!	0	#NULL!	#NULL!	#NULL!	#NULL!	#NULL!	1	2	0	3	2	2	0	1	1	0	1	2	1
eddir	1	14	2	1	1	2	0	1	1	1	0	0	0	0	0	0	0	0	0	0	0	#NULL!	0		0	0	0	0	0	#NULL!	0	#NULL!	#NULL!	#NULL!	#NULL!	#NULL!	2	1	0	3	2	1	0	2	0	1	2	1	2
eddir	0	14	2	1	1	1	1	1	1	1	0	0	0	0	0	0	0	0	0	0	0	#NULL!	0		0	0	0	0	0	#NULL!	0	#NULL!	#NULL!	#NULL!	#NULL!	#NULL!	0	0	0	0	1	0	1	2	2	0	2	1	2
eddir	0	14	0	1	1	1	2	1	1	1	1	0	0	0	0	0	0	0	0	0	0	#NULL!	0		0	0	0	0	0	#NULL!	0	#NULL!	#NULL!	#NULL!	#NULL!	#NULL!	2	2	0	0	2	1	0	2	0	0	1	2	2
eddir	0	12	0	0	1	0	0	1	1	1	0	4	4	4	4	4	4	4	4	4	3	0	0		1	1	1	3	1	4	1	#NULL!	#NULL!	#NULL!	#NULL!	0	1	1	1	1	1	0	1	2	2	0	1	2	1
eddir	0	14	2	1	1	0	0	1	1	1	0	0	0	0	0	0	0	0	0	0	0	#NULL!	0		0	0	0	0	0	#NULL!	0	#NULL!	#NULL!	#NULL!	#NULL!	#NULL!	4	2	0	3	2	1	0	1	1	0	2	1	2
eddir	1	14	2	1	1	1	0	0	1	1	0	0	0	0	0	0	0	0	0	0	0	#NULL!	0		0	0	0	0	0	#NULL!	0	#NULL!	#NULL!	#NULL!	#NULL!	#NULL!	4	0	0	2	1	2	0	1	2	0	2	2	1
eddir	1	15	2	1	1	1	2	1	1	1	0	0	0	0	0	0	0	0	0	0	0	#NULL!	0		0	0	0	0	0	#NULL!	0	#NULL!	#NULL!	#NULL!	#NULL!	#NULL!	4	0	0	3	1	2	0	1	2	0	2	2	2
eddir	1	15	2	1	1	2	1	1	1	1	0	2	1	0	2	0	0	0	0	0	2	2	0		5	2	2	4	1	3	2	2	2	2	1	0	3	1	2	3	2	1	2	1	2	1	2	1	2
eddir	1	14	1	1	0	1	2	1	1	1	0	1	2	2	0	0	0	1	1	1	1	2	0		1	1	1	1	1	0	1	#NULL!	#NULL!	#NULL!	#NULL!	0	4	1	1	2	2	2	0	1	1	0	1	2	1
eddir	0	12	0	1	0	3	3	1	1	1	0	1	1	0	0	0	0	0	0	0	0	#NULL!	0		0	0	0	0	0	#NULL!	0	#NULL!	#NULL!	#NULL!	#NULL!	#NULL!	2	0	0	3	1	0	0	1	1	1	1	2	2
eddir	1	14	2	1	1	1	0	1	1	1	0	2	0	0	0	1	0	0	1	2	0	#NULL!	0		3	1	1	1	1	6	2	2	0	0	1	1	0	1	1	3	2	0	0	2	1	0	2	2	2
eddir	0	15	2	1	1	2	2	1	1	1	1	4	4	3	2	1	3	3	0	0	3	1	0		5	4	2	3	1	6	2	4	0	1	1	0	2	0	2	3	2	1	0	2	0	0	1	0	2
seres	1	12	0	1	1	0	0	1	1	1	0	3	0	0	0	0	0	0	0	0	2	0	0		1	2	2	2	1	0	2	3	2	1	1	2	1	1	1	1	0	2	2	0	0	0	2	0	2
seres	0	12	0	1	1	2	1	1	1	1	1	3	1	0	3	0	0	0	0	0	0	#NULL!	0		3	4	2	2	1	8	2	2	2	2	0	2	2	3	1	0	1	2	1	2	0	0	2	1	2
seres	1	13	2	1	0	2	0	1	1	1	0	2	0	0	2	0	1	0	0	0	1	0	0		1	1	1	1	1	3	2	2	0	0	1	2	0	0	1	3	2	1	1	2	1	0	2	0	1
seres	1	15	2	0	0	2	1	1	1	1	1	4	4	0	0	0	0	1	0	1	1	0	1	by threating	1	1	1	1	1	2	2	2	0	0	1	0	2	2	1	3	2	2	1	2	0	1	2	2	2
seres	1	13	1	1	1	3	2	1	1	1	0	1	0	0	0	0	1	1	0	0	0	#NULL!	0		0	0	0	0	0	#NULL!	0	#NULL!	#NULL!	#NULL!	#NULL!	#NULL!	0	2	0	2	1	2	0	1	1	0	1	1	1
seres	0	12	0	1	0	2	2	0	1	1	0	1	1	0	0	0	0	0	0	0	0	#NULL!	0		0	0	0	0	0	#NULL!	0	#NULL!	#NULL!	#NULL!	#NULL!	#NULL!	3	3	0	3	1	2	0	1	0	1	1	2	1
seres	1	13	1	1	0	3	3	1	1	1	0	1	0	0	0	0	0	0	0	0	0	#NULL!	0		0	0	0	0	0	#NULL!	0	#NULL!	#NULL!	#NULL!	#NULL!	#NULL!	0	1	0	3	2	2	0	2	2	0	0	1	0
seres	1	13	1	1	0	2	1	1	1	1	0	0	0	0	0	0	0	0	0	0	0	#NULL!	0		0	0	0	0	0	#NULL!	0	#NULL!	#NULL!	#NULL!	#NULL!	#NULL!	0	0	0	3	2	2	2	2	1	0	2	2	2
seres	1	12	0	0	0	1	1	1	1	1	1	3	0	0	0	0	3	0	0	0	0	#NULL!	0		3	3	1	3	1	8	1	#NULL!	#NULL!	#NULL!	#NULL!	2	0	0	1	3	2	0	0	2	0	0	2	2	2
seres	0	14	1	1	0	0	0	1	1	1	0	4	4	1	0	0	0	0	0	0	0	#NULL!	0		3	5	4	4	1	0	1	#NULL!	#NULL!	#NULL!	#NULL!	2	0	0	1	3	2	0	0	0	0	0	0	0	2
seres	1	13	1	1	0	3	3	1	1	1	0	4	4	0	0	1	1	0	0	0	0	1	1		0	1	1	1	1	5	2	4	0	0	1	1	4	4	1	3	2	1	1	1	2	0	1	2	2
seres	1	13	1	1	0	2	3	1	1	1	0	4	4	0	0	1	0	0	0	0	1	1	0		1	1	1	3	1	0	2	3	0	0	1	2	2	4	1	3	2	1	2	1	2	0	1	2	2
seres	0	13	1	1	0	3	3	1	1	1	0	4	0	2	2	0	0	0	0	0	1	1	1		3	5	4	3	1	0	2	2	1	1	2	1	0	0	1	0	0	0	0	2	1	1	0	1	2
seres	1	12	0	1	1	1	2	1	1	1	0	2	0	1	0	0	0	2	0	0	0	#NULL!	0		1	4	4	2	1	7	2	3	0	0	2	0	2	0	1	3	2	1	1	0	2	2	2	2	1
seres	0	12	0	1	1	0	0	1	1	1	1	4	4	0	0	0	0	0	0	0	0	#NULL!	0		1	1	2	3	1	0	2	0	0	0	2	0	1	2	2	0	1	0	0	1	2	0	1	1	0
seres	1	13	0	1	1	0	0	1	1	1	1	0	0	0	0	0	0	0	0	0	0	#NULL!	0		0	0	0	0	0	#NULL!	0	#NULL!	#NULL!	#NULL!	#NULL!	#NULL!	0	0	0	3	2	1	0	2	0	0	1	1	0
seres	1	11	0	1	1	2	1	1	1	1	1	2	1	3	0	1	0	0	1	0	0	#NULL!	0		1	1	1	3	1	0	1	2	2	2	2	2	3	3	2	2	2	0	1	2	0	0	2	2	1
seres	0	12	0	1	1	2	0	1	1	1	1	4	1	2	0	1	1	0	0	0	2	0	0		1	3	1	4	1	1	2	3	0	1	2	0	0	1	1	2	1	0	1	2	2	0	2	1	2
seres	0	13	1	1	1	3	3	1	1	1	1	2	0	2	0	2	0	0	0	0	1	1	2		1	1	1	3	1	4	1	#NULL!	2	2	2	2	1	0	1	1	2	2	0	1	0	0	1	2	2
seres	1	12	0	1	1	1	1	1	1	1	0	2	0	0	0	0	1	0	0	2	0	#NULL!	0		1	2	2	2	1	8	1	#NULL!	1	1	1	1	0	0	0	3	1	0	1	0	0	0	2	0	2
seres	0	13	0	0	1	1	0	1	1	1	0	1	0	0	0	0	0	0	0	0	0	#NULL!	0		0	0	0	0	1	8	2	4	0	1	1	1	2	2	0	3	0	0	0	1	0	0	0	0	1
seres	1	12	0	1	1	3	2	1	1	1	1	0	0	0	0	0	0	0	0	0	0	#NULL!	0		0	0	0	0	0	#NULL!	0	#NULL!	#NULL!	#NULL!	#NULL!	#NULL!	2	2	0	2	1	2	0	1	0	0	2	0	2
seres	1	14	1	1	1	2	2	1	1	1	0	1	1	0	0	1	0	0	0	0	0	#NULL!	0		0	0	0	0	0	#NULL!	0	#NULL!	#NULL!	#NULL!	#NULL!	#NULL!	4	0	0	3	2	2	1	0	2	2	2	2	2
seres	0	13	1	1	1	2	2	1	1	1	0	0	0	0	0	0	0	0	0	0	0	#NULL!	0		0	0	0	0	0	#NULL!	0	#NULL!	#NULL!	#NULL!	#NULL!	#NULL!	1	0	0	3	2	2	0	2	0	0	1	1	2
seres	1	13	1	1	1	2	1	1	1	1	0	3	0	3	0	0	0	0	0	0	0	#NULL!	0		4	4	3	3	1	0	2	0	1	1	1	0	0	0	1	0	1	0	2	0	0	2	2	2	2
seres	1	13	1	1	0	3	3	1	1	1	0	2	4	1	2	0	0	0	3	0	3	0	1		1	1	1	1	1	8	2	4	2	2	2	0	0	1	3	3	1	2	2	1	2	1	1	0	2
seres	0	13	1	1	0	3	3	1	1	1	0	2	0	0	0	1	0	0	0	0	2	0	1	a fight in the gym	3	3	1	3	1	5	2	2	0	0	1	1	3	2	1	3	2	0	0	1	0	0	1	1	0
seres	1	13	1	1	0	3	3	1	1	1	0	4	4	4	4	4	4	4	4	4	4	2	4		3	2	4	5	1	8	1	3	0	0	0	0	4	4	1	0	2	2	2	1	1	1	2	2	2
seres	0	14	1	1	0	3	3	1	1	1	0	2	2	0	0	1	1	0	0	0	0	#NULL!	0		5	3	4	1	1	1	2	0	0	1	1	1	3	2	2	3	2	0	1	0	1	1	1	1	2
seres	1	14	2	1	0	3	3	1	1	1	1	3	0	3	0	3	0	0	0	0	0	#NULL!	3		1	2	3	3	1	2	2	4	0	1	0	1	1	3	1	3	2	2	2	2	2	1	2	2	2
seres	1	14	2	1	0	3	3	1	1	1	0	4	4	0	0	0	0	0	0	0	0	#NULL!	0		5	2	2	3	1	8	1	#NULL!	0	2	2	1	1	1	1	2	2	2	1	1	2	2	1	2	2
seres	1	13	1	1	1	3	3	1	1	1	0	4	0	0	2	4	0	0	0	1	0	#NULL!	0		2	2	2	2	1	0	2	4	0	1	0	0	4	4	3	3	2	2	2	0	2	0	2	0	2
seres	0	13	1	1	0	3	3	1	1	1	0	0	0	0	0	0	1	0	0	0	0	#NULL!	0		0	0	0	0	0	#NULL!	0	#NULL!	#NULL!	#NULL!	#NULL!	#NULL!	2	1	0	3	2	0	1	2	1	1	2	1	1
seres	0	13	1	1	0	2	2	0	1	1	0	0	0	0	0	0	0	0	0	0	0	#NULL!	0		0	0	0	0	0	#NULL!	0	#NULL!	#NULL!	#NULL!	#NULL!	#NULL!	4	1	0	3	2	2	0	2	1	0	1	1	2
seres	1	13	1	1	0	3	3	1	1	1	0	2	0	1	0	2	0	0	0	1	4	1	0		2	2	2	2	1	3	1	#NULL!	#NULL!	#NULL!	#NULL!	0	3	0	1	3	2	1	2	1	2	0	2	0	0
seres	1	13	1	1	0	3	3	1	1	1	0	0	0	0	0	0	0	0	0	0	0	#NULL!	0		0	0	0	0	0	#NULL!	0	#NULL!	#NULL!	#NULL!	#NULL!	#NULL!	4	1	0	3	2	1	1	1	0	1	2	0	2
seres	0	13	1	1	1	3	3	1	1	1	0	0	0	0	0	0	0	0	0	0	0	#NULL!	0		0	0	0	0	0	#NULL!	0	#NULL!	#NULL!	#NULL!	#NULL!	#NULL!	4	3	0	3	1	2	0	1	1	0	2	1	2
seres	0	13	1	1	0	3	3	1	1	1	0	2	0	0	2	2	0	0	1	0	0	#NULL!	0		3	3	1	1	1	0	2	1	0	0	1	2	1	0	3	3	2	1	0	2	1	0	1	2	2
seres	1	13	1	1	0	3	3	0	1	1	0	0	0	0	0	0	0	0	0	0	0	#NULL!	0		0	0	0	0	0	#NULL!	0	#NULL!	#NULL!	#NULL!	#NULL!	#NULL!	3	4	0	3	2	1	1	2	1	0	2	1	2
seres	0	14	2	0	0	2	2	1	1	1	0	4	4	0	3	4	0	0	0	0	0	#NULL!	4		1	5	4	3	1	3	1	#NULL!	1	2	0	1	1	0	1	3	2	2	2	2	2	1	2	2	2
seres	1	14	2	1	1	2	2	1	1	1	0	4	1	1	2	4	0	0	1	0	1	2	0		5	4	2	2	1	0	2	4	0	0	1	1	1	0	1	3	2	2	1	2	1	0	1	0	2
seres	1	14	2	1	1	2	2	1	1	1	0	0	0	0	0	0	0	0	0	0	0	#NULL!	0		0	0	0	0	0	#NULL!	0	#NULL!	#NULL!	#NULL!	#NULL!	#NULL!	1	2	0	3	1	2	2	1	1	1	1	2	2
seres	1	14	2	1	1	1	2	1	1	1	1	2	0	0	2	2	0	0	0	0	0	#NULL!	0		1	1	1	2	1	3	1	#NULL!	#NULL!	#NULL!	#NULL!	2	0	1	1	3	2	2	2	2	0	0	2	1	2
seres	1	14	2	1	1	2	1	1	1	1	1	4	0	1	4	2	0	1	1	0	0	#NULL!	0		1	1	1	2	1	3	1	#NULL!	#NULL!	#NULL!	#NULL!	2	0	1	1	3	2	2	2	2	0	1	2	2	2
seres	0	14	2	1	0	2	2	1	1	1	1	4	3	0	4	0	0	0	1	2	0	#NULL!	0		5	5	4	5	1	8	1	#NULL!	#NULL!	#NULL!	#NULL!	2	0	0	1	2	2	2	2	0	2	1	2	2	1
seres	0	13	1	1	0	2	3	1	1	1	1	1	1	0	0	0	0	0	0	0	0	#NULL!	0		0	0	0	0	0	#NULL!	0	#NULL!	#NULL!	#NULL!	#NULL!	#NULL!	1	0	0	0	1	0	0	1	0	0	1	0	1
seres	1	14	2	1	1	1	1	1	1	1	1	2	2	0	0	0	0	0	0	0	0	#NULL!	0		1	1	1	1	1	8	1	#NULL!	#NULL!	#NULL!	#NULL!	#NULL!	0	0	0	3	2	1	0	2	1	0	2	0	2
seres	0	12	0	1	1	1	1	1	1	1	0	4	4	0	3	3	1	4	4	0	0	#NULL!	1		1	3	2	5	1	8	1	#NULL!	#NULL!	#NULL!	#NULL!	0	1	0	1	3	2	2	0	2	2	0	0	0	2
seres	1	14	2	1	1	1	0	1	1	1	1	4	4	0	0	1	0	0	0	4	0	#NULL!	0		2	4	2	5	1	3	2	4	0	1	0	2	4	0	1	3	2	1	0	2	2	0	1	2	2
seres	1	14	2	1	1	2	3	1	1	1	0	0	0	0	0	0	0	0	0	0	0	#NULL!	0		0	0	0	0	0	#NULL!	0	#NULL!	#NULL!	#NULL!	#NULL!	#NULL!	3	3	0	2	1	0	0	1	2	2	0	2	1
seres	0	14	2	1	0	1	1	1	1	1	0	1	0	0	0	1	0	0	0	0	0	#NULL!	0		0	0	0	0	0	#NULL!	0	#NULL!	#NULL!	#NULL!	#NULL!	#NULL!	4	4	0	3	1	2	2	2	1	0	2	1	2
seres	1	14	2	1	0	0	1	1	1	1	1	0	0	0	0	0	0	0	0	0	0	#NULL!	0		0	0	0	0	0	#NULL!	0	#NULL!	#NULL!	#NULL!	#NULL!	#NULL!	4	3	0	3	2	1	1	2	1	0	1	1	1
seres	1	14	2	1	1	0	0	1	1	1	1	3	1	0	0	2	1	0	0	2	2	#NULL!	1		2	1	1	4	1	8	2	4	2	0	0	1	1	1	2	3	1	2	2	1	2	1	1	2	2
seres	0	12	0	1	0	2	2	1	1	1	0	0	0	0	0	0	0	0	0	0	0	#NULL!	0		0	0	0	0	0	#NULL!	0	#NULL!	#NULL!	#NULL!	#NULL!	#NULL!	2	0	0	2	2	0	1	2	0	0	2	0	2
seres	0	12	0	1	0	0	1	1	1	1	0	0	0	0	0	0	0	0	0	0	0	#NULL!	0		0	0	0	0	0	#NULL!	0	#NULL!	#NULL!	#NULL!	#NULL!	#NULL!	0	0	0	1	2	1	1	0	0	1	2	0	1
seres	0	13	1	1	0	2	3	0	1	1	0	4	0	1	0	4	0	0	0	0	2	1	1	hearting with bad talking	3	3	1	1	1	8	2	3	1	1	2	2	0	0	1	2	1	2	0	1	1	2	0	2	1
seres	0	13	1	1	0	1	2	1	1	1	0	4	4	1	4	3	4	0	1	0	0	#NULL!	0		1	3	1	2	1	8	2	4	0	0	1	0	0	0	1	3	2	2	0	1	1	0	2	0	2
seres	1	13	1	1	0	2	2	1	1	1	0	4	0	0	0	2	0	0	4	0	0	#NULL!	0		1	3	1	4	1	2	1	#NULL!	#NULL!	#NULL!	#NULL!	0	4	2	1	3	2	0	1	2	0	0	1	1	1
seres	0	13	1	1	0	3	3	1	1	1	0	1	1	1	2	1	1	1	1	0	0	#NULL!	0		0	0	0	0	0	#NULL!	0	#NULL!	#NULL!	#NULL!	#NULL!	#NULL!	3	3	0	1	2	2	2	0	2	2	2	2	2
seres	1	12	1	1	0	3	3	1	1	1	0	4	0	0	0	2	0	0	4	0	0	#NULL!	0		1	3	1	4	1	1	1	#NULL!	#NULL!	#NULL!	#NULL!	0	2	2	1	3	2	2	1	2	0	0	1	1	1
seres	1	13	1	1	1	1	3	1	1	1	0	1	1	0	0	1	0	0	1	0	0	#NULL!	0		0	0	0	0	0	#NULL!	0	#NULL!	#NULL!	#NULL!	#NULL!	#NULL!	2	0	0	3	2	0	1	0	2	2	2	1	1
seres	0	13	1	1	0	3	2	1	1	1	0	0	0	0	0	0	0	0	0	0	0	#NULL!	0		0	0	0	0	0	#NULL!	0	#NULL!	#NULL!	#NULL!	#NULL!	#NULL!	2	2	0	1	1	2	1	1	2	2	2	1	1
seres	0	13	1	1	0	3	3	1	1	1	0	2	0	0	0	0	2	0	0	0	3	2	2		0	3	4	4	1	3	1	#NULL!	#NULL!	#NULL!	#NULL!	2	1	0	1	0	1	0	0	2	0	0	2	0	2
seres	1	13	1	1	1	1	1	1	1	1	0	1	0	1	0	1	0	0	0	1	1	1	0		0	0	0	0	0	#NULL!	0	#NULL!	#NULL!	#NULL!	#NULL!	#NULL!	2	0	0	3	2	0	1	1	2	1	2	2	1
seres	0	13	1	1	0	3	3	1	1	1	1	0	0	0	0	0	0	0	0	0	0	#NULL!	0		0	0	0	0	0	#NULL!	0	#NULL!	#NULL!	#NULL!	#NULL!	#NULL!	1	0	0	3	1	1	0	1	0	2	2	0	2
seres	1	13	1	1	1	2	2	1	1	1	0	1	0	0	0	1	0	0	0	0	1	0	1		1	1	1	0	0	#NULL!	0	#NULL!	#NULL!	#NULL!	#NULL!	#NULL!	0	1	0	3	2	1	1	2	0	0	1	1	2
seres	1	13	1	1	1	2	1	1	1	1	0	4	4	0	0	0	0	0	0	0	0	#NULL!	0		1	2	3	3	1	5	1	#NULL!	#NULL!	#NULL!	#NULL!	2	0	0	1	3	2	2	0	2	2	0	1	2	2
seres	1	13	1	1	1	3	3	1	1	1	0	1	0	0	0	0	0	0	0	0	0	#NULL!	0		0	0	0	0	0	#NULL!	0	#NULL!	#NULL!	#NULL!	#NULL!	#NULL!	1	0	0	3	2	0	0	2	1	0	2	1	2
seres	0	14	1	0	1	0	2	0	1	1	0	3	0	0	0	0	0	1	1	0	2	1	1		1	3	1	1	1	8	1	#NULL!	#NULL!	#NULL!	#NULL!	0	1	4	2	1	2	0	1	2	1	0	1	2	2
seres	0	13	1	1	0	2	2	1	1	1	0	0	0	0	0	0	0	0	0	0	0	#NULL!	0		0	0	0	0	0	#NULL!	0	#NULL!	#NULL!	#NULL!	#NULL!	#NULL!	0	0	0	3	2	0	0	2	0	0	0	1	2
seres	1	13	1	1	1	3	3	1	1	1	0	4	3	1	0	4	0	0	0	0	1	1	4	talking in my back	1	5	3	3	1	0	2	2	0	2	2	0	3	0	3	3	2	1	0	2	0	1	1	1	2
seres	0	15	1	0	1	1	0	0	1	1	0	4	1	4	0	1	1	0	1	1	2	1	0		1	4	4	4	1	7	1	#NULL!	#NULL!	#NULL!	#NULL!	0	0	0	1	0	1	2	1	1	2	1	2	1	2
seres	0	16	2	0	1	2	0	0	0	1	1	4	4	0	0	1	1	0	0	0	1	2	0		1	3	2	1	1	0	2	2	0	1	1	0	1	2	2	1	1	2	0	2	1	1	0	1	2
seres	1	12	0	1	1	1	0	1	1	1	0	2	2	1	0	0	0	0	0	0	0	#NULL!	0		1	2	2	2	1	0	2	2	0	0	1	2	3	4	1	3	2	0	0	2	0	0	2	0	2
seres	1	13	1	1	1	0	0	1	1	1	0	4	2	4	2	1	2	0	1	4	0	#NULL!	1	they said im orphan	1	5	2	1	1	0	2	2	0	0	1	0	2	0	1	3	2	1	1	1	1	2	2	2	2
seres	0	16	0	1	1	3	0	1	1	1	1	1	0	0	0	0	0	0	1	0	0	#NULL!	0		0	0	0	0	0	#NULL!	0	#NULL!	#NULL!	#NULL!	#NULL!	#NULL!	4	4	0	2	2	0	2	2	2	2	2	0	2
seres	1	13	0	1	1	0	1	1	1	1	1	0	0	0	0	0	0	0	0	0	0	#NULL!	0		0	0	0	0	0	#NULL!	0	#NULL!	#NULL!	#NULL!	#NULL!	#NULL!	0	0	0	2	2	0	1	2	0	0	2	1	1
seres	1	13	0	1	1	1	1	1	1	1	0	0	0	0	0	0	0	0	0	0	0	#NULL!	0		0	0	0	0	0	#NULL!	0	#NULL!	#NULL!	#NULL!	#NULL!	#NULL!	1	1	0	3	1	0	2	1	1	0	2	1	1
seres	1	13	1	1	1	1	0	1	1	1	0	4	0	0	2	0	4	0	0	0	0	#NULL!	0		1	1	1	1	1	9	1	0	2	2	2	2	2	0	1	2	2	0	2	2	0	2	2	2	2
seres	0	15	2	1	1	2	1	1	1	1	0	4	4	0	4	0	4	4	0	4	1	0	0		1	5	4	5	1	1	2	3	1	0	0	0	0	0	1	1	2	2	2	0	2	0	0	2	0
seres	0	13	1	1	1	2	0	1	1	1	1	1	0	0	0	0	0	0	0	0	0	#NULL!	0		0	0	0	0	0	#NULL!	0	#NULL!	#NULL!	#NULL!	#NULL!	#NULL!	0	0	0	3	2	2	0	2	0	0	2	2	2
seres	1	13	1	1	1	2	1	1	1	1	0	4	0	0	4	1	4	1	0	0	0	#NULL!	0		3	2	2	2	1	0	1	#NULL!	#NULL!	#NULL!	#NULL!	2	1	0	1	3	2	2	2	2	2	0	1	0	2
seres	1	14	2	1	1	1	1	1	1	1	0	0	0	0	0	0	0	0	0	0	0	#NULL!	0		0	0	0	0	0	#NULL!	0	#NULL!	#NULL!	#NULL!	#NULL!	#NULL!	2	0	0	0	1	2	0	2	1	0	1	1	1
seres	1	13	0	1	1	2	1	1	1	1	1	4	4	0	0	0	1	0	1	0	1	1	0		1	1	1	2	1	0	2	4	0	0	1	1	0	0	1	3	2	2	2	2	0	0	2	0	2
seres	0	13	0	1	1	1	1	1	1	1	0	3	0	0	0	0	0	0	0	0	0	#NULL!	3		3	3	1	1	1	0	2	3	1	1	1	1	2	2	1	1	1	0	0	1	0	0	1	0	2
seres	1	13	1	1	1	0	0	1	1	1	0	4	3	4	0	4	1	0	0	0	1	2	0		5	5	4	2	1	2	1	#NULL!	#NULL!	#NULL!	#NULL!	2	2	2	1	3	2	0	1	2	1	0	2	1	2
seres	0	13	0	1	1	1	0	1	1	1	0	2	2	2	0	0	0	0	0	0	0	#NULL!	0		2	3	1	2	1	3	1	#NULL!	#NULL!	#NULL!	#NULL!	2	0	0	1	3	2	0	0	2	0	1	2	1	0
seres	1	13	0	1	1	1	2	1	1	1	0	0	0	0	0	0	0	0	0	0	0	#NULL!	0		0	0	0	0	0	#NULL!	0	#NULL!	#NULL!	#NULL!	#NULL!	#NULL!	3	2	0	3	2	1	0	1	1	0	2	0	2
seres	1	15	1	0	1	2	2	1	1	1	0	4	0	0	2	1	0	0	0	0	4	2	0		1	1	2	1	1	1	1	#NULL!	#NULL!	#NULL!	#NULL!	2	4	0	1	3	2	2	1	1	2	0	1	2	2
seres	0	13	0	0	1	2	1	1	1	1	0	1	0	0	0	0	0	0	0	0	4	1	0		0	0	0	1	1	8	1	1	2	2	2	2	1	0	0	2	1	2	2	2	2	0	1	1	1
seres	1	12	0	0	1	1	1	1	1	1	0	0	0	0	0	0	0	0	0	0	0	0	0		0	0	0	0	0	#NULL!	0	#NULL!	#NULL!	#NULL!	#NULL!	#NULL!	0	2	0	3	2	2	2	1	1	0	2	2	2
seres	1	12	0	0	1	3	3	1	1	1	1	1	0	0	0	0	1	0	0	0	2	0	0		2	1	1	2	1	7	2	2	0	0	2	1	1	0	1	3	2	2	1	2	1	2	1	2	2
seres	0	12	0	1	1	2	2	1	1	1	0	1	1	0	0	2	0	0	0	1	0	#NULL!	0		5	1	1	1	1	0	2	4	0	0	1	0	4	4	1	3	2	2	1	2	1	2	1	1	2
dahmeni	1	13	0	1	0	3	3	1	1	1	0	1	0	0	0	2	1	0	0	0	2	1	0		3	1	1	0	1	8	2	4	0	0	1	1	1	3	1	3	2	2	0	1	2	0	1	0	2
dahmeni	1	12	0	1	0	3	3	1	1	1	0	1	1	3	0	0	0	0	0	0	1	0	0		0	1	1	1	1	0	2	2	0	1	1	0	1	2	1	3	2	0	2	2	1	0	2	0	2
dahmeni	0	13	0	1	1	3	2	1	1	1	0	3	3	0	0	0	0	1	3	0	0	#NULL!	0		1	3	1	1	1	0	2	3	0	1	1	2	3	0	0	2	2	1	1	2	2	0	2	1	2
dahmeni	0	13	0	0	0	3	3	1	1	1	0	0	0	0	0	0	0	0	0	0	1	1	0		0	0	0	0	0	#NULL!	0	#NULL!	#NULL!	#NULL!	#NULL!	#NULL!	#NULL!	#NULL!	0	0	2	1	2	2	0	1	0	1	2
dahmeni	0	12	0	1	0	2	3	0	1	1	0	2	0	0	0	2	0	0	1	0	2	1	0		0	0	0	0	1	#NULL!	1	#NULL!	#NULL!	#NULL!	#NULL!	#NULL!	#NULL!	#NULL!	1	2	1	0	1	0	0	1	1	0	0
dahmeni	0	12	0	0	1	1	2	1	1	1	0	4	1	0	2	0	1	0	0	0	0	#NULL!	0		0	0	0	3	1	8	1	#NULL!	2	1	2	2	2	2	1	3	2	0	0	1	0	0	2	1	2
dahmeni	0	12	0	1	1	2	0	1	1	1	0	1	1	0	0	0	0	0	0	0	0	#NULL!	0		1	1	1	2	1	4	1	#NULL!	2	2	1	2	0	0	1	1	1	0	1	0	1	0	2	2	2
dahmeni	1	14	0	0	0	1	1	1	1	1	1	4	1	0	0	0	0	4	0	0	2	2	2		3	1	1	5	1	7	1	4	#NULL!	0	1	0	4	4	3	1	2	1	2	1	2	2	1	0	2
dahmeni	1	14	0	0	0	1	1	1	1	1	1	4	4	0	4	0	0	0	0	0	4	2	4		1	2	2	4	1	1	1	#NULL!	#NULL!	#NULL!	#NULL!	2	2	2	1	1	2	0	1	0	0	2	2	2	2
dahmeni	0	13	0	1	0	3	2	1	1	1	0	1	0	0	2	1	0	0	0	0	0	#NULL!	0		0	0	0	0	0	#NULL!	0	#NULL!	#NULL!	#NULL!	#NULL!	#NULL!	0	2	0	0	2	1	0	2	1	1	2	1	0
dahmeni	0	12	0	0	0	2	1	1	1	1	1	0	0	0	0	0	0	0	0	0	0	#NULL!	0		0	0	0	0	0	#NULL!	0	#NULL!	#NULL!	#NULL!	#NULL!	#NULL!	0	0	0	3	1	1	0	0	2	0	0	1	0
dahmeni	0	12	0	1	1	3	2	1	1	1	0	2	2	2	0	2	0	0	1	0	0	#NULL!	0		1	3	1	1	1	0	2	2	2	0	0	0	2	2	1	3	1	2	1	0	2	0	1	2	1
dahmeni	0	11	0	1	1	2	1	1	1	1	1	3	4	3	3	0	0	3	3	0	2	0	0		0	3	1	3	1	5	1	#NULL!	#NULL!	#NULL!	#NULL!	#NULL!	#NULL!	#NULL!	1	0	1	1	0	1	2	1	2	2	1
dahmeni	0	13	0	1	1	2	1	1	1	1	0	0	0	0	0	0	0	0	0	0	0	#NULL!	0		0	0	0	0	0	#NULL!	0	#NULL!	#NULL!	#NULL!	#NULL!	#NULL!	2	2	0	3	2	0	0	2	0	0	1	0	2
dahmeni	0	13	0	1	1	0	2	1	1	1	0	0	0	0	0	1	0	0	0	0	0	#NULL!	0		0	0	0	0	0	#NULL!	0	#NULL!	#NULL!	#NULL!	#NULL!	#NULL!	0	1	0	3	2	2	0	1	1	0	2	0	2
dahmeni	0	13	0	0	1	2	2	1	1	1	1	1	1	1	0	0	0	0	0	0	2	1	0		0	0	0	0	0	#NULL!	0	#NULL!	#NULL!	#NULL!	#NULL!	#NULL!	#NULL!	#NULL!	0	0	2	2	0	1	1	0	1	1	2
dahmeni	1	15	0	0	1	2	2	1	1	1	0	0	0	0	0	0	0	0	0	0	0	#NULL!	0		0	0	0	0	0	#NULL!	0	#NULL!	#NULL!	#NULL!	#NULL!	#NULL!	0	2	0	0	2	1	0	0	0	0	1	1	0
dahmeni	1	12	0	1	0	3	3	1	1	1	0	1	1	0	0	0	0	0	0	0	0	#NULL!	0		1	1	1	1	1	2	2	2	0	0	1	1	3	0	2	2	2	2	0	0	2	0	1	2	1
dahmeni	1	12	0	0	0	3	3	1	1	1	1	1	0	0	0	0	0	0	0	0	0	#NULL!	0		0	0	0	0	0	#NULL!	0	#NULL!	#NULL!	#NULL!	#NULL!	#NULL!	2	1	0	3	2	0	0	2	2	0	2	1	2
dahmeni	1	11	0	0	0	1	2	1	1	1	1	2	2	0	0	0	0	0	0	0	0	#NULL!	0		3	3	1	2	1	0	1	#NULL!	#NULL!	#NULL!	#NULL!	1	0	0	1	3	2	1	0	0	0	0	1	1	1
dahmeni	1	12	0	1	1	3	2	1	1	1	0	4	0	0	0	4	0	1	0	0	1	1	0		1	1	1	1	1	8	2	4	2	1	0	2	4	3	1	3	2	2	0	2	1	0	1	2	2
dahmeni	0	13	0	1	0	3	3	1	1	1	0	4	3	4	2	0	0	0	2	0	0	#NULL!	0		1	3	1	2	1	0	2	2	1	1	1	1	0	0	2	3	2	0	1	2	1	0	1	2	2
dahmeni	1	12	0	1	0	3	3	1	1	1	0	1	0	0	0	0	0	0	0	0	0	#NULL!	1		1	2	2	1	1	3	1	#NULL!	1	1	1	1	0	0	1	0	1	2	0	1	2	2	0	1	0
dahmeni	0	13	0	1	0	3	3	1	1	1	0	0	0	0	0	0	0	0	0	0	0	#NULL!	0		0	0	0	0	0	#NULL!	0	#NULL!	#NULL!	#NULL!	#NULL!	#NULL!	0	0	0	3	1	0	2	2	0	1	0	1	2
dahmeni	0	17	0	0	1	1	0	1	1	1	1	2	2	2	0	0	0	0	0	0	0	#NULL!	0		5	5	2	0	1	8	1	#NULL!	#NULL!	#NULL!	#NULL!	2	0	0	0	1	2	1	0	0	0	1	0	1	1
dahmeni	0	14	0	0	1	2	1	1	1	1	0	0	0	0	0	0	0	0	0	0	0	#NULL!	0		0	0	0	0	0	#NULL!	0	#NULL!	#NULL!	#NULL!	#NULL!	#NULL!	0	0	0	3	0	0	0	0	0	0	0	0	0
dahmeni	0	12	0	1	1	3	3	1	1	1	0	1	1	0	0	0	0	0	0	0	0	#NULL!	0		0	0	0	0	0	#NULL!	0	#NULL!	#NULL!	#NULL!	#NULL!	#NULL!	0	0	0	3	0	0	0	0	0	0	2	0	2
dahmeni	1	11	0	1	1	1	1	1	1	1	0	2	2	0	0	0	1	0	2	1	1	1	1		2	1	1	1	1	3	1	#NULL!	#NULL!	#NULL!	#NULL!	1	2	3	1	0	2	2	0	2	2	0	1	2	2
dahmeni	0	12	0	1	0	3	3	1	1	1	0	0	0	0	0	0	0	0	0	0	0	#NULL!	0		0	0	0	0	0	#NULL!	0	#NULL!	#NULL!	#NULL!	#NULL!	#NULL!	4	0	0	3	2	2	1	2	0	0	2	0	2
dahmeni	0	13	0	0	1	0	0	0	1	1	0	2	2	2	0	1	0	0	0	0	0	#NULL!	0		5	4	4	4	1	1	1	#NULL!	0	1	1	1	2	2	1	3	2	0	0	1	1	0	2	2	2
dahmeni	1	13	0	1	0	3	3	1	1	1	0	0	0	0	0	0	0	0	0	0	0	#NULL!	0		0	0	0	0	0	#NULL!	0	#NULL!	#NULL!	#NULL!	#NULL!	#NULL!	0	2	0	3	2	2	0	2	2	0	2	2	2
dahmeni	1	13	1	1	0	2	3	1	1	1	1	0	2	2	0	2	0	1	0	1	1	2	0		1	5	3	2	1	5	2	4	0	0	1	0	3	4	1	3	0	1	0	2	2	1	0	0	2
dahmeni	0	14	1	1	1	3	3	1	1	1	0	2	4	3	2	1	1	0	1	4	0	#NULL!	0		2	4	3	1	1	9	2	2	2	1	0	1	1	0	3	3	2	1	0	1	0	0	2	1	2
dahmeni	0	14	2	1	1	2	3	1	1	1	0	2	0	3	0	1	0	0	1	2	0	#NULL!	0		5	5	1	1	1	0	2	4	0	0	1	1	2	2	1	3	1	2	1	1	0	0	0	0	1
dahmeni	0	14	2	1	1	3	3	1	1	1	0	0	0	0	0	0	0	0	0	0	1	0	0		0	0	0	0	0	#NULL!	0	#NULL!	#NULL!	#NULL!	#NULL!	#NULL!	0	0	0	0	2	0	1	0	1	2	0	1	0
dahmeni	0	13	1	1	1	3	0	1	1	1	1	3	4	0	2	1	0	0	4	1	0	#NULL!	4	callling him fat making fun about his weight	1	4	3	4	1	9	1	#NULL!	#NULL!	#NULL!	#NULL!	0	2	1	1	3	2	2	2	1	2	1	2	2	2
dahmeni	1	14	2	1	1	1	3	1	1	1	0	2	2	0	0	0	0	0	0	0	0	#NULL!	0		0	0	0	2	1	3	1	#NULL!	#NULL!	#NULL!	#NULL!	0	0	0	1	3	2	2	1	2	2	1	1	2	2
dahmeni	1	13	2	1	0	1	3	1	1	1	1	2	3	0	0	3	0	0	0	0	1	1	0		1	1	1	4	1	2	2	4	0	0	1	1	0	0	1	3	2	2	1	2	2	2	1	2	2
dahmeni	1	14	2	1	1	2	3	0	1	1	1	2	2	0	0	2	0	0	0	2	0	#NULL!	0		2	5	2	4	1	2	1	#NULL!	#NULL!	#NULL!	#NULL!	2	2	2	1	3	1	2	0	2	2	1	1	1	1
dahmeni	0	13	1	1	1	2	2	1	1	1	0	0	0	0	0	0	0	0	0	0	0	#NULL!	0		0	0	0	0	0	#NULL!	0	#NULL!	#NULL!	#NULL!	#NULL!	#NULL!	0	0	0	2	2	1	2	2	2	0	2	0	2
dahmeni	0	13	1	1	1	3	2	1	1	1	0	4	4	0	0	4	0	4	0	4	3	2	0		5	4	2	1	1	8	2	2	2	2	2	1	1	0	2	2	2	1	1	2	0	1	2	0	2
dahmeni	1	14	1	1	1	3	3	1	1	1	0	2	3	0	0	2	1	2	1	2	0	#NULL!	0		5	5	2	5	1	0	1	3	2	1	2	1	3	1	1	3	2	2	0	2	2	2	2	2	1
dahmeni	1	14	1	1	1	2	3	1	1	1	1	4	4	2	0	1	0	0	0	1	0	#NULL!	4	calling animals names	2	5	4	5	1	0	2	4	2	0	0	0	3	4	1	3	2	2	2	2	2	2	2	2	2
dahmeni	1	13	1	1	1	1	3	1	1	1	0	0	0	0	0	0	0	0	0	0	0	#NULL!	0		0	0	0	0	0	#NULL!	0	#NULL!	#NULL!	#NULL!	#NULL!	#NULL!	4	4	0	3	2	2	0	2	0	0	2	0	1
dahmeni	1	13	1	1	1	3	2	1	1	1	1	0	0	0	0	0	0	0	0	0	0	#NULL!	0		0	0	0	0	0	#NULL!	0	#NULL!	#NULL!	#NULL!	#NULL!	#NULL!	2	1	0	3	2	1	0	1	2	0	1	2	2
dahmeni	1	12	0	1	1	2	2	1	1	1	1	1	0	1	0	0	0	0	0	0	0	#NULL!	0		0	0	0	0	0	#NULL!	0	#NULL!	#NULL!	#NULL!	#NULL!	#NULL!	0	2	0	3	2	2	0	2	0	2	2	0	2
dahmeni	1	12	0	1	1	2	1	1	1	1	0	0	0	0	0	0	0	0	0	0	0	#NULL!	0		0	0	0	0	0	#NULL!	0	#NULL!	#NULL!	#NULL!	#NULL!	#NULL!	4	4	0	3	2	0	0	2	0	0	2	0	2
dahmeni	1	12	0	1	1	3	3	1	1	1	0	4	4	0	0	3	0	0	0	0	2	1	0		1	5	4	4	1	1	2	2	0	1	0	0	1	0	1	1	1	0	0	0	0	1	1	1	1
dahmeni	1	12	0	1	1	3	3	1	1	1	0	2	3	0	0	1	2	2	0	0	0	#NULL!	1		5	5	2	1	1	0	2	2	0	0	1	2	1	4	1	3	2	2	0	2	1	1	2	2	2
dahmeni	1	13	0	1	1	2	1	1	1	1	0	0	0	0	0	0	0	0	0	0	0	#NULL!	0		0	0	0	0	0	#NULL!	0	#NULL!	#NULL!	#NULL!	#NULL!	#NULL!	4	4	0	3	2	0	0	1	0	0	2	1	1
dahmeni	1	12	0	1	1	3	3	1	1	1	0	2	2	0	0	0	0	0	0	0	0	#NULL!	0		1	2	2	4	1	3	2	4	2	1	1	2	4	4	1	3	2	1	0	1	0	0	2	2	2
dahmeni	1	12	0	1	1	3	3	1	1	1	0	0	0	0	0	0	0	0	0	0	0	#NULL!	0		0	0	0	0	0	#NULL!	0	#NULL!	#NULL!	#NULL!	#NULL!	#NULL!	0	0	0	3	1	2	0	0	0	1	0	0	1
dahmeni	1	13	0	0	1	2	1	1	1	1	0	4	4	4	4	4	1	1	3	1	2	0	0		5	5	3	5	1	0	0	2	2	1	0	0	0	0	0	3	2	2	2	1	2	1	1	2	1
dahmeni	1	12	0	1	1	2	1	1	1	1	0	0	0	0	0	0	0	0	0	0	0	#NULL!	0		0	0	0	0	0	#NULL!	0	#NULL!	#NULL!	#NULL!	#NULL!	#NULL!	1	1	0	3	2	0	1	2	0	0	1	0	2
dahmeni	0	12	0	0	1	3	2	1	1	1	0	4	4	0	4	1	1	1	0	0	2	1	0		5	4	2	4	1	8	2	2	0	0	1	0	4	1	2	3	2	0	1	2	2	1	2	0	2
dahmeni	1	12	0	1	1	2	0	1	1	1	0	0	0	0	0	0	0	0	0	0	0	#NULL!	0		0	0	0	0	0	#NULL!	0	#NULL!	#NULL!	#NULL!	#NULL!	#NULL!	0	0	0	1	2	1	0	2	0	0	2	0	2
dahmeni	0	14	2	0	1	2	2	1	1	1	0	4	4	0	3	4	0	0	0	0	0	#NULL!	4		1	5	4	3	1	3	1	#NULL!	1	2	0	1	1	0	1	3	2	2	2	2	2	1	2	2	2
dahmeni	1	14	2	1	1	2	2	1	1	1	0	4	3	3	2	4	0	0	1	0	2	2	0		5	4	2	2	1	0	2	4	0	0	1	1	1	0	1	3	2	2	1	2	1	0	1	0	2
dahmeni	1	14	2	1	1	2	2	1	1	1	0	0	0	0	0	0	0	0	0	0	0	#NULL!	0		0	0	0	0	0	#NULL!	0	#NULL!	#NULL!	#NULL!	#NULL!	#NULL!	1	2	0	3	1	2	2	1	1	1	1	2	2
dahmeni	1	14	2	1	1	1	2	1	1	1	1	2	0	0	3	2	0	0	0	0	0	#NULL!	0		1	1	1	2	1	3	1	#NULL!	#NULL!	#NULL!	#NULL!	2	0	1	1	3	2	2	2	2	0	0	2	1	2
dahmeni	1	14	2	1	1	2	1	1	1	1	1	4	0	1	4	2	0	1	3	0	0	#NULL!	0		1	1	1	2	1	3	1	#NULL!	#NULL!	#NULL!	#NULL!	2	0	1	1	3	2	2	2	2	0	1	2	2	2
dahmeni	0	14	2	1	1	2	2	1	1	1	1	4	3	0	4	0	0	0	1	2	0	#NULL!	0		5	5	4	5	1	8	1	#NULL!	#NULL!	#NULL!	#NULL!	2	0	0	1	2	2	2	2	0	2	1	2	2	1
dahmeni	0	13	1	1	1	2	3	1	1	1	1	1	1	0	0	0	0	0	0	0	0	#NULL!	0		0	0	0	0	0	#NULL!	0	#NULL!	#NULL!	#NULL!	#NULL!	#NULL!	1	0	0	0	1	0	0	1	0	0	1	0	1
dahmeni	1	14	2	1	1	1	1	1	1	1	1	2	2	0	0	0	0	0	0	0	0	#NULL!	0		1	1	1	1	1	8	1	#NULL!	#NULL!	#NULL!	#NULL!	#NULL!	0	0	0	3	2	1	0	2	1	0	2	0	2
borej elifa	0	12	0	1	1	1	1	1	1	1	0	4	4	0	2	3	1	4	4	0	0	#NULL!	1		1	3	2	5	1	8	1	#NULL!	#NULL!	#NULL!	#NULL!	0	1	0	1	3	2	2	0	2	2	0	0	0	2
borej elifa	1	14	2	1	1	1	0	1	1	1	1	4	4	0	0	3	0	0	0	4	0	#NULL!	0		2	4	2	5	1	3	2	4	0	1	0	#NULL!	4	0	1	3	2	1	0	2	2	0	1	2	2
borej elifa	1	14	2	1	1	2	3	1	1	1	0	0	0	0	0	0	0	0	0	0	0	#NULL!	0		0	0	0	0	0	#NULL!	0	#NULL!	#NULL!	#NULL!	#NULL!	#NULL!	3	3	0	2	1	0	0	1	2	2	0	2	1
borej elifa	1	14	2	1	1	1	1	1	1	1	0	1	0	0	0	1	0	0	0	0	0	#NULL!	0		0	0	0	0	0	#NULL!	0	#NULL!	#NULL!	#NULL!	#NULL!	#NULL!	4	4	0	3	1	2	2	2	1	0	2	1	2
borej elifa	1	14	2	1	1	0	1	1	1	1	1	0	0	0	0	0	0	0	0	0	0	#NULL!	0		0	0	0	0	0	#NULL!	0	#NULL!	#NULL!	#NULL!	#NULL!	#NULL!	4	3	0	3	2	1	1	2	1	0	1	1	1
borej elifa	1	14	2	1	1	0	0	1	1	1	1	3	3	0	0	2	2	0	0	2	2	#NULL!	1		2	1	1	4	1	8	2	4	2	0	0	1	1	1	2	3	1	2	2	1	2	1	1	2	2
borej elifa	0	14	2	1	1	2	1	1	1	1	0	2	2	0	0	1	0	2	0	2	0	#NULL!	0		1	3	1	2	1	8	2	3	0	0	2	2	3	1	3	2	1	1	1	1	0	1	2	1	2
borej elifa	1	13	1	1	1	2	3	1	1	1	0	1	1	0	0	0	0	0	0	0	0	#NULL!	0		5	5	2	0	0	#NULL!	0	#NULL!	#NULL!	#NULL!	#NULL!	#NULL!	0	0	0	2	2	2	0	2	2	1	1	0	1
borej elifa	1	13	1	1	1	3	2	1	1	1	0	1	1	0	0	0	0	0	0	0	0	#NULL!	0		0	0	0	0	0	#NULL!	0	#NULL!	#NULL!	#NULL!	#NULL!	#NULL!	0	0	0	3	2	1	1	2	2	2	2	2	2
borej elifa	1	13	0	1	1	2	1	1	1	1	1	4	4	0	0	0	2	0	1	0	2	1	0		1	1	1	2	1	0	2	4	0	0	1	1	0	0	1	3	2	2	2	2	0	0	2	0	2
borej elifa	0	13	0	1	1	1	1	1	1	1	0	3	2	0	0	0	0	3	0	0	0	#NULL!	3		3	3	1	1	1	0	2	3	1	1	1	1	2	2	1	1	1	0	0	1	0	0	1	0	2
borej elifa	1	13	1	1	1	0	0	0	1	1	0	4	2	4	0	4	2	0	0	0	1	2	0		5	5	4	2	1	2	1	#NULL!	#NULL!	#NULL!	#NULL!	2	2	2	1	3	2	0	1	2	1	0	2	1	2
borej elifa	0	13	0	1	1	1	0	1	1	1	0	2	2	2	0	0	0	0	0	0	0	#NULL!	0		2	3	1	2	1	3	1	#NULL!	#NULL!	#NULL!	#NULL!	2	0	0	1	3	2	0	0	2	0	1	2	1	0
borej elifa	1	13	0	1	1	1	2	1	1	1	0	0	0	0	0	0	0	0	0	0	0	#NULL!	0		0	0	0	0	0	#NULL!	0	#NULL!	#NULL!	#NULL!	#NULL!	#NULL!	3	2	0	3	2	1	0	1	1	0	2	0	2
borej elifa	1	15	1	0	1	2	2	1	1	1	0	4	0	0	0	2	0	0	0	0	4	2	0		1	1	2	1	1	1	1	#NULL!	#NULL!	#NULL!	#NULL!	2	4	0	1	3	2	2	1	1	2	0	1	2	2
borej elifa	1	13	1	1	1	1	0	1	1	1	1	0	0	0	0	0	0	0	0	0	0	#NULL!	0		0	0	0	0	0	#NULL!	0	#NULL!	#NULL!	#NULL!	#NULL!	#NULL!	2	2	0	2	1	2	0	0	0	1	1	0	1
borej elifa	1	15	1	0	1	1	1	1	1	1	0	1	0	1	0	0	0	0	0	0	0	#NULL!	0		0	0	0	0	0	#NULL!	0	#NULL!	#NULL!	#NULL!	#NULL!	#NULL!	0	4	0	3	2	1	0	2	2	2	2	2	2
borej elifa	1	15	2	1	1	2	1	1	1	1	0	1	0	1	0	0	0	0	0	0	0	#NULL!	0		0	0	0	0	0	#NULL!	0	#NULL!	#NULL!	#NULL!	#NULL!	#NULL!	0	4	0	3	2	1	0	2	2	2	2	2	2
borej elifa	1	14	2	1	1	2	0	1	1	1	1	0	0	0	0	0	0	0	0	0	0	#NULL!	0		0	0	0	0	0	#NULL!	0	#NULL!	#NULL!	#NULL!	#NULL!	#NULL!	0	0	0	2	2	2	1	2	0	0	2	2	2
borej elifa	0	14	0	0	1	0	0	1	1	1	1	3	1	1	2	2	0	0	0	0	0	#NULL!	0		1	3	1	2	1	3	1	#NULL!	#NULL!	#NULL!	#NULL!	1	1	2	1	1	2	2	0	2	2	0	1	2	0
borej elifa	1	14	2	1	1	2	1	1	1	1	0	0	0	0	0	0	0	0	0	0	0	#NULL!	0		0	0	0	0	0	#NULL!	0	#NULL!	#NULL!	#NULL!	#NULL!	#NULL!	4	0	0	3	2	0	1	1	0	0	2	2	2
borej elifa	1	14	2	1	1	2	0	1	1	1	1	2	2	0	0	0	2	0	2	0	0	#NULL!	0		1	1	1	1	1	0	1	#NULL!	#NULL!	#NULL!	#NULL!	2	0	2	1	2	0	2	2	2	2	1	0	2	1
borej elifa	1	14	2	1	1	2	2	1	1	1	0	0	0	0	0	0	0	0	0	0	0	#NULL!	0		0	0	0	0	0	#NULL!	0	#NULL!	#NULL!	#NULL!	#NULL!	#NULL!	1	1	0	0	1	2	1	2	2	1	2	1	1
borej elifa	1	14	2	1	1	2	1	1	1	1	0	0	0	0	0	0	0	0	0	0	0	#NULL!	0		0	0	0	0	0	#NULL!	0	#NULL!	#NULL!	#NULL!	#NULL!	#NULL!	1	0	0	3	1	0	1	1	2	2	1	2	1
borej elifa	1	14	2	1	1	2	2	1	1	1	1	0	0	0	0	0	0	0	0	0	0	#NULL!	0		0	0	0	0	0	#NULL!	0	#NULL!	#NULL!	#NULL!	#NULL!	#NULL!	1	2	0	3	2	1	1	2	1	1	1	0	2
borej elifa	1	12	0	1	0	2	3	1	1	1	0	4	4	4	4	4	4	4	4	4	0	#NULL!	4	beating me	5	1	1	1	1	0	2	2	2	0	0	2	0	0	1	2	2	2	2	1	1	0	2	2	2
borej elifa	0	15	2	0	0	1	1	1	1	1	1	2	2	2	0	0	2	0	0	0	0	#NULL!	0		1	1	1	1	1	3	1	#NULL!	#NULL!	#NULL!	#NULL!	1	2	2	1	1	0	1	0	1	2	0	0	1	1
borej elifa	0	16	2	0	0	3	3	0	1	1	0	0	0	0	0	0	0	0	0	0	0	#NULL!	0		0	0	0	0	0	#NULL!	0	#NULL!	#NULL!	#NULL!	#NULL!	#NULL!	3	0	0	0	2	2	2	1	2	1	2	2	0
borej elifa	1	11	0	1	1	2	1	1	1	1	0	2	2	0	0	0	2	0	0	1	0	#NULL!	0		3	2	2	1	1	0	2	2	0	0	1	1	4	4	1	3	2	2	0	2	1	0	2	2	2
borej elifa	1	12	0	1	1	1	1	1	1	1	1	1	0	0	0	0	1	0	0	0	0	#NULL!	0		0	0	0	0	0	#NULL!	0	#NULL!	#NULL!	#NULL!	#NULL!	#NULL!	0	0	0	3	2	0	1	2	2	0	2	2	2
borej elifa	0	12	0	1	1	1	1	1	1	1	1	0	0	0	0	0	0	0	0	0	0	#NULL!	0		0	0	0	0	0	#NULL!	0	#NULL!	#NULL!	#NULL!	#NULL!	#NULL!	2	0	0	3	2	0	1	2	1	1	2	1	1
borej elifa	1	12	0	1	1	2	1	1	1	1	1	2	0	0	2	0	0	0	0	0	0	#NULL!	0		3	2	2	1	1	0	2	4	0	0	1	1	4	4	1	1	2	2	0	2	1	0	2	2	2
borej elifa	1	11	0	1	1	2	1	1	1	1	1	2	0	0	0	0	0	0	0	2	0	#NULL!	0		3	2	2	1	1	1	2	4	0	0	1	1	4	4	1	3	2	2	1	2	1	0	2	2	2
borej elifa	0	15	2	1	0	1	1	0	1	1	0	2	2	0	0	0	0	2	0	1	0	#NULL!	0		1	4	2	2	1	3	2	3	1	1	2	1	2	1	1	0	1	0	0	1	0	0	1	0	1
borej elifa	1	12	0	1	1	1	0	1	1	1	0	1	0	0	0	1	0	0	0	0	0	#NULL!	0		0	0	0	0	0	#NULL!	0	#NULL!	#NULL!	#NULL!	#NULL!	#NULL!	1	2	0	2	1	0	2	2	2	1	2	0	2
borej elifa	0	12	0	0	1	1	0	1	1	1	1	0	0	0	0	0	0	0	0	0	0	#NULL!	0		0	0	0	0	0	#NULL!	0	#NULL!	#NULL!	#NULL!	#NULL!	#NULL!	0	0	0	1	1	2	0	2	0	0	2	1	2
borej elifa	0	12	0	1	1	1	1	1	1	1	1	4	4	4	4	4	4	4	4	4	4	0	0		3	5	4	5	1	6	2	4	2	2	2	2	3	3	3	3	2	2	0	0	2	2	1	2	0
borej elifa	1	16	2	0	1	2	2	1	1	1	0	0	0	0	0	0	0	0	0	0	0	#NULL!	0		0	0	0	0	0	#NULL!	0	#NULL!	#NULL!	#NULL!	#NULL!	#NULL!	2	4	0	3	2	2	0	2	0	0	1	0	2
borej elifa	1	14	2	1	1	2	1	1	1	1	1	1	0	0	0	0	0	0	0	0	0	#NULL!	0		0	0	0	0	0	#NULL!	0	#NULL!	#NULL!	#NULL!	#NULL!	#NULL!	1	1	0	3	2	0	0	2	0	0	2	1	2
borej elifa	0	14	2	1	1	1	1	1	1	1	0	0	0	0	0	0	0	0	0	0	0	#NULL!	0		0	0	0	0	0	#NULL!	0	#NULL!	#NULL!	#NULL!	#NULL!	#NULL!	2	2	0	1	2	1	0	0	1	2	1	0	0
borej elifa	1	15	2	0	1	3	2	1	1	1	0	0	0	0	0	0	0	0	0	0	0	#NULL!	0		0	0	0	0	0	#NULL!	0	#NULL!	#NULL!	#NULL!	#NULL!	#NULL!	1	1	0	3	2	1	0	2	0	0	2	1	2
borej elifa	1	13	1	1	1	3	3	1	1	1	0	0	4	4	4	3	4	0	1	0	2	1	0		1	4	2	1	1	3	2	3	2	1	0	0	0	3	2	2	2	1	1	1	1	2	1	2	2
borej elifa	0	16	2	0	1	3	2	0	1	1	0	2	0	0	2	0	0	0	0	0	0	#NULL!	0		5	4	4	2	1	8	2	2	0	0	1	2	2	2	1	3	1	2	0	2	1	0	1	2	1
borej elifa	1	13	1	1	1	2	1	1	1	1	1	4	4	4	0	2	0	0	0	2	0	#NULL!	0		1	2	3	1	1	1	2	4	2	1	1	2	4	0	1	1	0	1	0	1	1	2	2	0	1
borej elifa	1	15	2	0	1	0	0	1	1	1	1	0	0	0	0	0	0	0	0	0	0	#NULL!	0		0	0	0	0	0	#NULL!	0	#NULL!	#NULL!	#NULL!	#NULL!	#NULL!	0	1	0	3	2	1	1	2	2	2	0	2	1
borej elifa	0	16	2	1	1	1	1	1	1	1	0	0	0	0	0	0	0	0	0	0	0	#NULL!	0		0	0	0	0	0	#NULL!	0	#NULL!	#NULL!	#NULL!	#NULL!	#NULL!	3	0	0	3	2	1	2	2	2	0	2	2	2
borej elifa	1	14	2	1	1	2	3	1	1	1	0	4	0	0	0	4	0	0	0	0	0	#NULL!	0		1	1	1	1	1	2	1	#NULL!	#NULL!	#NULL!	#NULL!	2	1	2	1	3	2	0	1	2	2	1	2	1	2
borej elifa	1	14	2	1	1	2	2	0	1	1	1	2	2	2	0	1	0	0	0	0	0	#NULL!	1		2	2	2	1	1	8	1	#NULL!	1	1	2	2	2	2	2	3	2	2	0	1	0	0	1	2	2
borej elifa	1	14	2	1	1	2	2	1	1	1	0	0	0	0	0	0	0	0	0	0	0	#NULL!	0		0	0	0	0	0	#NULL!	0	#NULL!	#NULL!	#NULL!	#NULL!	#NULL!	4	4	0	3	2	2	2	0	2	2	1	1	2
borej elifa	0	14	2	1	1	2	1	1	1	1	0	0	0	0	0	0	0	0	0	0	0	#NULL!	0		0	0	0	0	0	#NULL!	0	#NULL!	#NULL!	#NULL!	#NULL!	#NULL!	1	0	0	3	1	2	1	2	0	0	1	1	1
borej elifa	0	14	2	1	1	2	3	1	1	1	0	1	0	0	0	0	0	0	0	0	0	#NULL!	0		0	0	0	0	0	#NULL!	0	#NULL!	#NULL!	#NULL!	#NULL!	#NULL!	2	0	0	2	2	2	1	0	1	0	2	0	1
borej elifa	1	14	2	1	1	1	2	1	1	1	0	1	0	0	0	0	0	0	0	0	0	#NULL!	0		0	0	0	0	0	#NULL!	0	#NULL!	#NULL!	#NULL!	#NULL!	#NULL!	#NULL!	#NULL!	0	3	1	0	2	2	2	2	1	2	1
borej elifa	0	14	2	1	1	3	3	1	1	1	1	3	3	0	2	3	0	1	4	2	1	0	2		5	4	3	4	1	0	1	#NULL!	2	1	0	1	0	4	1	2	2	2	1	2	1	1	1	1	1
borej elifa	1	14	2	1	1	3	3	0	1	1	1	1	0	0	0	0	0	0	0	0	1	1	0		0	0	0	0	0	#NULL!	0	#NULL!	#NULL!	#NULL!	#NULL!	#NULL!	2	2	0	3	2	0	1	2	1	0	2	2	2
borej elifa	1	14	2	1	1	1	1	1	1	1	0	0	0	0	0	0	0	0	0	0	0	#NULL!	0		0	0	0	0	0	#NULL!	0	#NULL!	#NULL!	#NULL!	#NULL!	#NULL!	0	1	0	3	2	2	2	2	0	1	0	2	2
borej elifa	0	14	2	1	1	1	1	1	1	1	0	4	4	0	0	4	2	2	4	4	4	2	4		5	3	2	4	1	9	2	4	2	2	2	2	3	0	1	2	2	2	2	2	0	1	0	1	1
borej elifa	1	14	2	1	1	2	3	1	1	1	0	2	1	1	0	1	0	0	0	1	2	1	0		0	3	1	3	0	#NULL!	0	#NULL!	#NULL!	#NULL!	#NULL!	#NULL!	4	0	0	3	2	2	1	2	2	0	2	2	1
borej elifa	1	14	2	1	1	2	3	1	1	1	1	0	0	0	0	0	0	0	0	0	0	#NULL!	0		0	0	0	0	0	#NULL!	0	#NULL!	#NULL!	#NULL!	#NULL!	#NULL!	0	0	0	3	2	2	2	2	0	0	2	1	2
borej elifa	1	16	2	0	1	2	0	1	1	1	1	3	1	3	0	3	3	0	0	3	4	2	0		5	2	4	4	1	3	2	#NULL!	#NULL!	#NULL!	#NULL!	1	0	0	1	3	1	1	2	2	0	1	1	0	2
borej elifa	0	14	2	1	1	3	3	1	1	1	0	1	1	0	2	0	0	0	0	0	0	#NULL!	0		0	0	0	0	0	#NULL!	0	#NULL!	#NULL!	#NULL!	#NULL!	#NULL!	1	1	0	3	2	1	0	1	1	1	1	1	2
borej elifa	1	12	1	1	1	2	2	1	1	1	1	2	1	1	0	1	1	0	1	0	0	#NULL!	0		5	5	2	3	1	3	1	4	0	2	1	2	0	0	1	3	2	1	1	2	1	2	0	2	2
tajerouin	1	13	1	1	1	3	3	1	1	1	0	2	0	0	0	1	0	0	0	0	2	2	1	telling bad words behind her	1	1	1	1	1	3	2	2	0	0	1	1	1	2	1	3	2	2	1	2	0	0	1	2	2
tajerouin	1	13	1	1	1	2	3	1	1	1	0	2	0	0	0	0	0	0	0	0	2	1	0		0	0	0	2	1	8	2	4	2	0	1	1	1	2	0	3	2	2	1	2	2	2	1	2	2
tajerouin	1	14	1	0	1	3	3	1	1	1	1	4	4	0	0	1	1	0	4	0	1	1	4	because of her skin color	5	5	4	5	1	8	2	2	0	2	2	1	0	0	1	3	2	1	1	2	0	2	1	2	2
tajerouin	0	13	1	1	1	2	2	1	1	1	0	0	0	0	0	0	0	0	0	0	0	#NULL!	0		0	0	0	0	0	#NULL!	0	#NULL!	#NULL!	#NULL!	#NULL!	#NULL!	0	4	0	3	2	2	2	2	1	0	2	1	1
tajerouin	0	13	1	1	1	3	3	1	1	1	0	0	0	0	0	0	0	0	0	0	0	#NULL!	0		0	0	0	0	0	#NULL!	0	#NULL!	#NULL!	#NULL!	#NULL!	#NULL!	0	4	0	3	2	2	0	2	1	0	2	1	2
tajerouin	0	15	0	0	1	2	0	1	1	1	0	1	0	0	0	0	0	0	1	1	0	#NULL!	0		0	0	0	0	1	4	0	#NULL!	#NULL!	#NULL!	#NULL!	#NULL!	1	1	0	3	1	0	0	2	2	0	2	2	0
tajerouin	0	13	1	1	1	2	2	1	1	1	0	0	0	0	0	0	0	0	0	0	0	#NULL!	0		0	0	0	0	0	#NULL!	0	#NULL!	#NULL!	#NULL!	#NULL!	#NULL!	2	2	0	2	2	1	0	2	0	0	1	1	2
tajerouin	1	15	1	0	1	2	3	1	1	1	1	0	0	0	0	0	0	0	0	0	0	#NULL!	0		0	0	0	0	0	#NULL!	0	#NULL!	#NULL!	#NULL!	#NULL!	#NULL!	0	0	0	1	2	1	0	0	1	0	2	1	0
tajerouin	0	13	1	1	1	2	3	1	1	1	0	0	0	0	0	0	0	0	0	0	0	#NULL!	0		0	0	0	0	0	#NULL!	0	#NULL!	#NULL!	#NULL!	#NULL!	#NULL!	2	2	0	3	1	1	0	2	1	0	1	0	1
tajerouin	1	13	1	1	1	1	2	1	1	1	1	1	0	0	0	0	0	0	0	0	1	2	0		0	0	0	0	0	#NULL!	0	#NULL!	#NULL!	#NULL!	#NULL!	#NULL!	0	0	0	3	2	0	2	1	2	0	2	1	2
tajerouin	1	13	1	1	1	3	3	1	1	1	0	2	0	0	0	3	2	0	0	0	2	1	0		3	4	2	1	1	8	1	#NULL!	0	2	2	1	0	0	1	3	2	0	1	2	2	0	2	0	2
tajerouin	0	13	1	1	1	2	3	0	1	1	0	0	0	0	0	0	0	0	0	0	0	#NULL!	0		0	0	0	0	0	#NULL!	0	#NULL!	#NULL!	#NULL!	#NULL!	#NULL!	3	2	0	2	1	1	0	2	1	0	1	0	2
tajerouin	1	13	1	1	1	2	2	1	1	1	0	2	1	1	0	0	0	0	0	0	2	0	0		1	5	3	1	1	8	1	#NULL!	#NULL!	#NULL!	#NULL!	#NULL!	0	2	1	3	2	0	2	2	1	0	2	2	2
tajerouin	1	14	1	0	1	0	0	1	1	1	1	2	2	2	0	4	0	0	0	1	1	0	1		3	5	2	1	1	2	2	1	1	0	0	1	3	0	2	3	2	0	0	2	2	2	2	2	2
tajerouin	0	13	1	1	1	1	1	1	1	1	0	1	0	0	0	0	1	0	0	0	0	#NULL!	0		0	0	0	0	1	6	0	#NULL!	#NULL!	#NULL!	#NULL!	#NULL!	0	1	0	3	2	0	0	2	0	0	1	0	2
tajerouin	1	15	1	0	1	2	2	1	1	1	0	3	2	0	2	0	0	0	0	0	0	#NULL!	0		1	5	2	2	1	0	2	2	1	0	0	2	1	1	1	3	2	0	0	2	1	2	1	2	2
tajerouin	1	13	1	1	1	1	1	1	1	1	0	4	1	4	2	2	3	1	0	1	4	1	0		5	5	2	5	1	8	1	#NULL!	2	1	0	2	1	0	1	3	2	0	2	2	1	2	1	1	2
tajerouin	0	13	1	1	1	0	0	1	1	1	0	0	0	0	0	0	0	0	0	0	0	#NULL!	0		0	0	0	0	0	#NULL!	0	#NULL!	#NULL!	#NULL!	#NULL!	#NULL!	2	2	0	3	1	0	0	2	0	0	2	0	2
tajerouin	1	13	1	1	1	2	3	1	1	1	0	4	4	0	0	0	0	0	2	0	4	1	0		1	2	2	1	1	3	1	4	0	0	1	0	4	0	1	3	2	2	0	2	2	0	0	2	2
tajerouin	0	13	1	1	1	1	1	1	1	1	0	2	1	1	2	1	0	0	0	0	0	#NULL!	0		1	3	1	1	1	0	2	2	2	0	2	1	1	2	1	2	1	1	0	1	1	1	1	2	1
tajerouin	1	13	1	1	1	1	2	1	1	1	1	0	0	0	0	0	0	0	0	0	0	#NULL!	0		0	0	0	0	0	#NULL!	2	2	2	2	2	2	4	0	0	3	2	0	2	1	1	2	2	1	1
tajerouin	0	13	1	1	1	2	3	1	1	1	0	1	1	1	2	0	0	0	0	0	0	#NULL!	0		1	0	0	1	1	8	2	2	0	0	1	0	3	1	0	3	2	0	0	2	1	1	2	1	1
tajerouin	0	13	1	1	1	2	1	1	1	1	0	0	0	0	0	0	0	0	0	0	0	#NULL!	0		0	0	0	0	0	#NULL!	0	#NULL!	#NULL!	#NULL!	#NULL!	#NULL!	2	0	0	3	2	0	0	2	0	0	1	2	1
tajerouin	1	12	1	1	1	3	3	1	1	1	1	3	3	0	0	0	0	0	0	0	1	0	0		1	2	2	4	1	8	1	#NULL!	#NULL!	#NULL!	#NULL!	1	1	0	1	3	2	2	1	2	1	2	0	0	2
tajerouin	0	15	1	0	1	2	1	1	1	1	0	0	0	0	2	0	0	0	0	0	0	#NULL!	0		0	0	0	0	0	#NULL!	0	#NULL!	#NULL!	#NULL!	#NULL!	#NULL!	0	0	0	2	2	0	0	2	2	1	0	1	2
tajerouin	0	14	1	1	1	2	3	1	1	1	0	0	0	0	0	0	0	0	0	0	0	#NULL!	0		0	0	0	0	0	#NULL!	0	#NULL!	#NULL!	#NULL!	#NULL!	#NULL!	2	2	0	2	1	1	0	1	1	0	1	0	2
tajerouin	1	13	1	1	1	3	3	1	1	1	0	2	3	1	0	0	0	0	1	2	2	2	0		1	3	1	2	1	7	2	2	1	1	1	1	0	0	1	3	2	2	0	0	0	1	1	1	1
tajerouin	1	14	1	0	1	0	0	1	1	1	1	0	0	0	0	0	0	0	0	0	0	#NULL!	0		0	0	0	0	0	#NULL!	0	#NULL!	#NULL!	#NULL!	#NULL!	#NULL!	0	0	0	3	1	2	1	1	2	1	1	1	1
tajerouin	1	13	0	1	1	3	3	1	1	1	0	0	0	0	0	0	0	0	0	0	0	#NULL!	0		0	0	0	0	0	#NULL!	0	#NULL!	#NULL!	#NULL!	#NULL!	#NULL!	1	1	0	3	1	0	0	2	0	0	1	0	1
tajerouin	0	13	1	1	0	3	2	1	1	1	0	1	0	0	0	0	0	0	0	0	0	#NULL!	0		0	1	1	0	1	0	2	4	2	0	1	0	3	4	0	3	2	2	1	2	0	1	1	2	2
tajerouin	1	13	1	1	0	3	2	1	1	1	0	0	0	0	0	0	0	0	0	0	0	#NULL!	0		0	0	0	0	0	#NULL!	0	#NULL!	#NULL!	#NULL!	#NULL!	#NULL!	2	3	0	3	2	1	1	2	0	1	2	1	2
tajerouin	0	13	1	1	0	3	2	1	1	1	0	0	0	0	0	0	0	0	0	0	0	#NULL!	0		0	0	0	0	0	#NULL!	0	#NULL!	#NULL!	#NULL!	#NULL!	#NULL!	2	2	0	3	2	1	0	1	1	0	2	1	2
tajerouin	1	13	1	1	0	3	3	1	1	1	0	1	0	0	0	0	0	0	0	0	1	1	0		0	0	0	0	0	#NULL!	0	#NULL!	#NULL!	#NULL!	#NULL!	#NULL!	0	0	0	1	2	2	1	2	2	0	1	2	1
tajerouin	1	13	1	1	0	3	3	1	1	1	0	2	2	0	0	0	0	0	0	0	2	1	0		1	1	1	1	1	0	2	0	0	0	1	1	0	1	2	3	2	2	0	1	2	1	2	1	2
tajerouin	1	13	1	1	1	2	1	1	1	1	0	1	0	0	0	0	0	0	1	0	0	#NULL!	0		0	0	0	0	0	#NULL!	0	#NULL!	#NULL!	#NULL!	#NULL!	#NULL!	2	0	0	0	2	2	1	2	2	0	0	0	1
tajerouin	1	13	1	1	1	2	2	0	1	1	0	4	4	1	0	4	0	0	1	1	0	#NULL!	1		1	1	1	1	1	0	2	2	0	0	2	2	1	0	1	3	1	2	1	1	0	2	2	2	1
tajerouin	1	14	1	1	1	3	3	1	1	1	0	2	1	0	0	2	1	2	1	2	0	#NULL!	0		5	5	2	5	1	0	1	3	2	1	2	1	3	1	1	3	2	2	0	2	2	2	2	2	1
tajerouin	1	14	1	1	0	2	3	1	1	1	1	4	4	1	0	1	0	0	0	1	2	1	4	calling animals names	2	5	4	5	1	0	2	4	2	0	0	0	3	4	1	3	2	2	2	2	2	2	2	2	2
tajerouin	0	13	1	1	0	1	3	1	1	1	0	0	0	0	0	0	0	0	0	0	0	#NULL!	0		0	0	0	0	0	#NULL!	0	#NULL!	#NULL!	#NULL!	#NULL!	#NULL!	4	4	0	3	2	2	0	2	0	0	2	0	1
tajerouin	1	13	1	1	1	3	2	1	1	1	1	0	0	0	0	0	0	0	0	0	0	#NULL!	0		0	0	0	0	0	#NULL!	0	#NULL!	#NULL!	#NULL!	#NULL!	#NULL!	2	1	0	3	2	1	0	1	2	0	1	2	2
tajerouin	1	12	0	1	1	2	2	1	1	1	1	1	0	1	0	0	0	0	0	0	0	#NULL!	0		0	0	0	0	0	#NULL!	0	#NULL!	#NULL!	#NULL!	#NULL!	#NULL!	0	2	0	3	2	2	0	2	0	2	2	0	2
tajerouin	1	12	0	1	1	2	1	1	1	1	0	0	0	0	0	0	0	0	0	0	0	#NULL!	0		0	0	0	0	0	#NULL!	0	#NULL!	#NULL!	#NULL!	#NULL!	#NULL!	4	4	0	3	2	0	0	2	0	0	2	0	2
tajerouin	0	12	0	1	0	3	3	1	1	1	0	4	4	0	0	1	0	0	0	0	1	1	0		1	5	4	4	1	1	2	2	0	1	0	0	1	0	1	1	1	0	0	0	0	1	1	1	1
tajerouin	1	12	0	1	1	3	3	1	1	1	0	2	1	0	0	1	2	1	0	0	2	2	1		5	5	2	1	1	0	2	2	0	0	1	2	1	4	1	3	2	2	0	2	1	1	2	2	2
tajerouin	0	13	0	1	1	2	1	1	1	1	0	0	0	0	0	0	0	0	0	0	0	#NULL!	0		0	0	0	0	0	#NULL!	0	#NULL!	#NULL!	#NULL!	#NULL!	#NULL!	4	4	0	3	2	0	0	1	0	0	2	1	1
tajerouin	1	12	0	1	0	3	3	1	1	1	0	2	2	0	0	0	0	0	0	0	0	#NULL!	0		1	2	2	4	1	3	2	4	2	1	1	2	4	4	1	3	2	1	0	1	0	0	2	2	2
tajerouin	1	12	0	1	0	3	3	1	1	1	0	0	0	0	0	0	0	0	0	0	0	#NULL!	0		0	0	0	0	0	#NULL!	0	#NULL!	#NULL!	#NULL!	#NULL!	#NULL!	0	0	0	3	1	2	0	0	0	1	0	0	1
tajerouin	1	13	0	0	1	2	1	1	1	1	0	4	4	4	4	4	1	1	3	1	2	0	1	beating	5	5	3	5	1	0	0	#NULL!	#NULL!	#NULL!	#NULL!	#NULL!	0	0	0	3	2	2	2	1	2	1	1	2	1
tajerouin	1	12	0	1	1	2	1	1	1	1	0	0	0	0	0	0	0	0	0	0	0	#NULL!	0		0	0	0	0	0	#NULL!	0	#NULL!	#NULL!	#NULL!	#NULL!	#NULL!	1	1	0	3	2	0	1	2	0	0	1	0	2
tajerouin	0	12	0	0	1	3	2	1	1	1	0	4	4	0	4	1	1	1	0	0	2	1	0		5	4	2	4	1	8	2	2	0	0	1	0	4	1	2	3	2	0	1	2	2	1	2	0	2
tajerouin	0	14	1	1	1	2	2	1	1	1	1	0	0	0	0	0	0	0	0	0	0	#NULL!	0		0	0	0	0	0	#NULL!	0	#NULL!	#NULL!	#NULL!	#NULL!	#NULL!	3	1	0	1	1	2	1	2	1	1	0	1	1
tajerouin	0	14	1	1	1	3	1	1	1	1	1	4	4	0	0	0	0	0	0	0	0	#NULL!	0		1	5	4	5	1	5	1	#NULL!	#NULL!	#NULL!	#NULL!	1	0	1	1	2	2	1	2	2	1	0	2	1	2
tajerouin	0	14	1	1	1	2	3	1	1	1	0	4	2	0	0	1	1	4	0	0	4	2	0		5	5	4	3	1	5	1	#NULL!	#NULL!	#NULL!	#NULL!	0	0	2	1	2	0	0	0	0	0	0	0	0	0
tajerouin	1	13	0	0	1	0	1	1	1	1	0	4	0	1	0	0	0	0	4	0	1	0	0		1	1	1	1	1	1	1	#NULL!	#NULL!	#NULL!	#NULL!	2	4	0	1	3	1	2	1	0	0	1	2	2	2
tajerouin	1	13	1	1	1	2	2	1	1	1	0	2	0	0	2	0	0	0	0	0	0	#NULL!	0		1	2	2	1	1	0	2	2	0	0	1	2	2	2	1	1	2	1	2	2	1	1	1	1	1
tajerouin	0	13	0	0	1	2	1	0	1	1	0	0	0	0	0	0	0	0	0	0	1	1	0		0	0	0	0	0	#NULL!	0	#NULL!	#NULL!	#NULL!	#NULL!	#NULL!	1	0	0	2	1	0	0	1	1	0	0	1	2
tajerouin	0	12	0	1	1	3	3	1	1	1	0	0	0	0	0	0	0	0	0	0	0	#NULL!	0		0	0	0	0	0	#NULL!	0	#NULL!	#NULL!	#NULL!	#NULL!	#NULL!	0	0	0	2	1	2	0	1	0	0	2	0	2
tajerouin	1	13	1	1	1	3	3	1	1	1	0	2	2	0	0	2	0	0	1	0	0	#NULL!	0		1	1	1	1	1	0	1	#NULL!	#NULL!	#NULL!	#NULL!	0	4	1	1	3	1	0	2	2	2	1	2	1	2
tajerouin	0	13	1	1	1	3	3	1	1	1	0	1	0	0	0	1	0	1	0	0	1	1	0		1	1	1	1	1	0	1	#NULL!	#NULL!	#NULL!	#NULL!	1	4	1	0	3	1	1	0	0	1	1	0	1	0
tajerouin	1	12	1	1	1	3	1	1	1	1	1	0	0	0	0	0	0	0	0	0	0	#NULL!	0		0	0	0	0	0	#NULL!	0	#NULL!	#NULL!	#NULL!	#NULL!	#NULL!	0	0	0	3	2	1	0	2	0	2	2	0	2
tajerouin	0	13	0	0	1	2	3	1	1	1	0	0	0	0	0	0	0	0	0	0	0	#NULL!	0		0	0	0	0	0	#NULL!	0	#NULL!	#NULL!	#NULL!	#NULL!	#NULL!	0	0	0	2	1	0	0	1	1	0	1	0	2
tajerouin	0	12	0	1	1	2	3	1	1	1	0	0	0	0	0	0	0	0	0	0	0	#NULL!	0		0	0	0	0	0	#NULL!	0	#NULL!	#NULL!	#NULL!	#NULL!	#NULL!	0	0	0	3	2	1	0	2	0	0	2	0	2
tajerouin	1	13	1	1	1	1	1	1	1	1	1	3	0	1	2	0	0	0	1	3	3	2	0		5	2	2	1	1	1	2	4	2	1	0	0	1	2	1	3	2	2	1	1	2	2	1	2	1
tajerouin	0	12	0	1	1	1	2	1	1	1	1	0	0	0	0	0	0	0	0	0	0	#NULL!	0		0	0	0	0	0	#NULL!	0	#NULL!	#NULL!	#NULL!	#NULL!	2	0	0	0	3	1	0	0	1	2	2	1	1	1
tajerouin	1	12	0	1	1	3	2	1	1	1	0	4	0	0	0	4	0	1	0	0	1	1	0		1	1	1	1	1	8	2	4	2	1	0	2	4	3	1	3	2	2	0	2	1	0	1	2	2
tajerouin	0	13	0	1	1	3	3	1	1	1	0	4	1	4	2	0	0	0	2	0	0	#NULL!	0		1	3	1	2	1	0	2	2	1	1	1	1	0	0	2	3	2	0	1	2	1	0	1	2	2
tajerouin	1	12	0	1	0	3	3	1	1	1	0	1	0	0	0	0	0	0	0	0	0	#NULL!	1		1	2	2	1	1	3	1	#NULL!	#NULL!	#NULL!	#NULL!	1	0	0	1	0	1	2	0	1	2	2	0	1	0
tajerouin	0	13	0	1	0	3	3	1	1	1	0	0	0	0	0	0	0	0	0	0	0	#NULL!	0		0	0	0	0	0	#NULL!	0	#NULL!	#NULL!	#NULL!	#NULL!	#NULL!	0	0	0	3	1	0	2	2	0	1	0	1	2
tajerouin	0	17	0	0	1	1	0	1	1	1	1	2	2	2	0	0	0	0	0	0	0	#NULL!	0		5	5	2	0	1	8	1	#NULL!	#NULL!	#NULL!	#NULL!	2	0	0	0	1	2	1	0	0	0	1	0	1	1
tajerouin	0	14	0	0	1	2	1	1	1	1	0	0	0	0	0	0	0	0	0	0	0	#NULL!	0		0	0	0	0	0	#NULL!	0	#NULL!	#NULL!	#NULL!	#NULL!	#NULL!	0	0	0	3	0	0	0	0	0	0	0	0	0
tajerouin	0	12	0	1	1	3	3	1	1	1	0	1	1	0	0	0	0	0	0	0	0	#NULL!	0		0	0	0	0	0	#NULL!	0	#NULL!	#NULL!	#NULL!	#NULL!	#NULL!	0	0	0	3	0	0	0	0	0	0	2	0	2
tajerouin	1	11	0	1	1	1	1	1	1	1	0	2	1	0	0	0	1	0	2	1	1	1	1		2	1	1	1	1	3	1	#NULL!	#NULL!	#NULL!	#NULL!	1	2	3	1	0	2	2	0	2	2	0	1	2	2
tajerouin	0	12	0	1	1	3	3	1	1	1	0	0	0	0	0	0	0	0	0	0	0	#NULL!	0		0	0	0	0	0	#NULL!	0	#NULL!	#NULL!	#NULL!	#NULL!	#NULL!	4	0	0	3	2	2	1	2	0	0	2	0	2
tajerouin	0	13	0	0	1	0	0	0	1	1	0	2	1	2	0	1	0	0	0	0	0	#NULL!	0		5	4	4	4	1	1	1	#NULL!	#NULL!	#NULL!	#NULL!	1	2	2	1	3	2	0	0	1	1	0	2	2	2
tajerouin	1	13	0	1	1	3	3	1	1	1	0	0	0	0	0	0	0	0	0	0	0	#NULL!	0		0	0	0	0	0	#NULL!	0	#NULL!	#NULL!	#NULL!	#NULL!	#NULL!	0	2	0	3	2	2	0	2	2	0	2	2	2
tajerouin	0	12	0	1	1	1	3	1	1	1	0	4	0	4	0	4	0	3	0	0	0	#NULL!	0		2	4	2	3	1	8	2	0	1	1	0	0	0	2	3	2	0	0	2	0	0	1	0	2	0
tajerouin	0	11	0	1	1	3	3	1	1	1	0	4	4	0	2	4	1	0	0	0	0	#NULL!	0		1	3	1	1	1	1	2	2	1	1	1	2	0	0	1	1	1	2	0	0	2	2	0	0	0
tajerouin	1	12	0	1	1	0	0	1	1	1	1	0	0	0	0	0	0	0	0	0	0	#NULL!	0		0	0	0	0	0	#NULL!	0	#NULL!	#NULL!	#NULL!	#NULL!	#NULL!	0	0	0	3	2	1	1	0	0	0	2	2	2
tajerouin	0	12	0	1	1	2	2	0	1	1	0	0	0	0	0	0	0	0	0	0	0	#NULL!	0		0	0	0	0	0	#NULL!	0	#NULL!	#NULL!	#NULL!	#NULL!	#NULL!	2	0	0	2	2	0	1	2	0	0	2	0	2
tajerouin	0	12	0	1	1	0	1	1	1	1	0	0	0	0	0	0	0	0	0	0	0	#NULL!	0		0	0	0	0	0	#NULL!	0	#NULL!	#NULL!	#NULL!	#NULL!	#NULL!	0	0	0	1	2	1	1	0	0	1	2	0	1
tajerouin	1	13	0	1	1	2	1	1	1	1	1	4	4	0	0	0	1	0	1	0	2	1	0		1	1	1	2	1	0	2	4	0	0	1	1	0	0	1	3	2	2	2	2	0	0	2	0	2
tajerouin	0	13	0	1	1	1	1	1	1	1	0	3	0	0	0	0	0	0	0	0	0	#NULL!	3		3	3	1	1	1	0	2	3	1	1	1	1	2	2	1	1	1	0	0	1	0	0	1	0	2
tajerouin	1	13	1	1	1	0	0	1	1	1	0	4	1	4	0	4	1	0	0	0	1	2	0		5	5	4	2	1	2	1	#NULL!	#NULL!	#NULL!	#NULL!	2	2	2	1	3	2	0	1	2	1	0	2	1	2
tajerouin	0	13	0	1	1	1	0	1	1	1	0	2	2	2	0	0	0	0	0	0	0	#NULL!	0		2	3	1	2	1	3	1	#NULL!	#NULL!	#NULL!	#NULL!	2	0	0	1	3	2	0	0	2	0	1	2	1	0
tajerouin	1	13	0	1	1	1	2	1	1	1	0	0	0	0	0	0	0	0	0	0	0	#NULL!	0		0	0	0	0	0	#NULL!	0	#NULL!	#NULL!	#NULL!	#NULL!	#NULL!	3	2	0	3	2	1	0	1	1	0	2	0	2
tajerouin	1	15	1	0	1	2	2	1	1	1	0	4	0	0	0	2	0	0	0	0	4	2	0		1	1	2	1	1	1	1	#NULL!	#NULL!	#NULL!	#NULL!	2	4	0	1	3	2	2	1	1	2	0	1	2	2
tajerouin	1	13	1	1	1	1	0	1	1	1	1	0	0	0	0	0	0	0	0	0	0	#NULL!	0		0	0	0	0	0	#NULL!	0	#NULL!	#NULL!	#NULL!	#NULL!	#NULL!	2	2	0	2	1	2	0	0	0	1	1	0	1
tajerouin	0	15	1	0	1	1	1	1	1	1	0	1	0	1	0	0	0	0	0	0	0	#NULL!	0		0	0	0	0	0	#NULL!	0	#NULL!	#NULL!	#NULL!	#NULL!	#NULL!	0	4	0	3	2	1	0	2	2	2	2	2	2
tajerouin	1	15	2	1	1	2	1	1	1	1	0	1	0	1	0	0	0	0	0	0	0	#NULL!	0		0	0	0	0	0	#NULL!	0	#NULL!	#NULL!	#NULL!	#NULL!	#NULL!	0	4	0	3	2	1	0	2	2	2	2	2	2
tajerouin	1	14	2	1	1	2	0	1	1	1	1	0	0	0	0	0	0	0	0	0	0	#NULL!	0		0	0	0	0	0	#NULL!	0	#NULL!	#NULL!	#NULL!	#NULL!	#NULL!	0	0	0	2	2	2	1	2	0	0	2	2	2
tajerouin	0	14	0	0	1	0	0	1	1	1	1	3	1	1	2	2	0	0	0	0	0	#NULL!	0		1	3	1	2	1	3	1	#NULL!	#NULL!	#NULL!	#NULL!	1	1	2	1	1	2	2	0	2	2	0	1	2	0
tajerouin	1	14	2	1	1	2	1	1	1	1	0	0	0	0	0	0	0	0	0	0	0	#NULL!	0		0	0	0	0	0	#NULL!	0	#NULL!	#NULL!	#NULL!	#NULL!	#NULL!	4	0	0	3	2	0	1	1	0	0	2	2	2
tajerouin	1	14	2	1	1	2	0	1	1	1	1	2	2	0	0	0	1	0	1	0	2	1	0		1	1	1	1	1	0	1	#NULL!	#NULL!	#NULL!	#NULL!	2	0	2	1	2	0	2	2	2	2	1	0	2	1
tajerouin	0	14	2	1	1	2	2	1	1	1	0	0	0	0	0	0	0	0	0	0	0	#NULL!	0		0	0	0	0	0	#NULL!	0	#NULL!	#NULL!	#NULL!	#NULL!	#NULL!	1	1	0	0	1	2	1	2	2	1	2	1	1
tajerouin	1	14	2	1	1	2	1	1	1	1	0	0	0	0	0	0	0	0	0	0	0	#NULL!	0		0	0	0	0	0	#NULL!	0	#NULL!	#NULL!	#NULL!	#NULL!	#NULL!	1	0	0	3	1	0	1	1	2	2	1	2	1
tajerouin	1	14	2	1	1	2	2	1	1	1	1	0	0	0	0	0	0	0	0	0	0	#NULL!	0		0	0	0	0	0	#NULL!	0	#NULL!	#NULL!	#NULL!	#NULL!	#NULL!	1	2	0	3	2	1	1	2	1	1	1	0	2
tajerouin	1	12	0	1	0	2	3	1	1	1	0	4	4	4	4	4	4	4	4	4	0	#NULL!	4	beating me	5	1	1	1	1	0	2	2	2	0	0	2	0	0	1	2	2	2	2	1	1	0	2	2	2
tajerouin	0	15	2	0	1	1	1	1	1	1	1	2	2	0	0	0	0	0	0	0	0	#NULL!	0		1	1	1	1	1	3	1	#NULL!	#NULL!	#NULL!	#NULL!	1	2	2	1	1	0	1	0	1	2	0	0	1	1
tajerouin	0	16	2	0	0	3	3	0	1	1	0	0	0	0	0	0	0	0	0	0	0	#NULL!	0		0	0	0	0	0	#NULL!	0	#NULL!	#NULL!	#NULL!	#NULL!	#NULL!	3	0	0	0	2	2	2	1	2	1	2	2	0
tajerouin	1	11	0	1	1	2	1	1	1	1	0	2	2	0	0	0	2	0	0	1	0	#NULL!	0		3	2	2	1	1	0	2	2	0	0	1	1	4	4	1	3	2	2	0	2	1	0	2	2	2
tajerouin	0	12	0	1	1	1	1	1	1	1	1	1	0	0	0	0	1	0	0	0	0	#NULL!	0		0	0	0	0	0	#NULL!	0	#NULL!	#NULL!	#NULL!	#NULL!	#NULL!	0	0	0	3	2	0	1	2	2	0	2	2	2
tajerouin	1	12	0	1	1	1	1	1	1	1	1	0	0	0	0	0	0	0	0	0	0	#NULL!	0		0	0	0	0	0	#NULL!	0	#NULL!	#NULL!	#NULL!	#NULL!	#NULL!	2	0	0	3	2	0	1	2	1	1	2	1	1
tajerouin	1	12	0	1	1	2	1	1	1	1	1	2	0	0	2	0	0	0	0	0	2	1	0		3	2	2	1	1	0	2	4	0	0	1	1	4	4	1	1	2	2	0	2	1	0	2	2	2
sakiet	0	13	0	1	0	2	2	1	1	1	0	0	0	0	0	0	0	0	0	0	0	#NULL!	0		0	0	0	0	0	#NULL!	0	#NULL!	#NULL!	#NULL!	#NULL!	#NULL!	0	0	0	0	2	2	1	1	1	1	1	0	2
sakiet	1	12	0	1	0	2	1	1	1	1	0	0	0	0	0	0	0	0	0	0	0	#NULL!	0		0	0	0	0	0	#NULL!	0	#NULL!	#NULL!	#NULL!	#NULL!	#NULL!	4	3	0	0	2	2	1	2	0	1	2	2	2
sakiet	0	13	0	0	0	1	1	1	1	1	1	3	4	3	2	4	0	1	2	0	0	#NULL!	1	it happned in the street	1	3	2	1	1	4	1	#NULL!	#NULL!	#NULL!	#NULL!	2	0	0	0	3	0	1	0	2	1	0	2	0	1
sakiet	0	13	0	0	1	2	1	0	1	1	0	2	2	0	0	0	0	0	3	0	2	0	0		3	1	4	0	1	8	0	#NULL!	#NULL!	#NULL!	#NULL!	#NULL!	4	4	0	0	2	0	2	0	1	0	1	1	0
sakiet	1	12	0	1	1	2	2	1	1	1	0	1	1	0	0	0	0	0	0	0	2	2	0		0	0	0	0	0	0	0	#NULL!	#NULL!	#NULL!	#NULL!	#NULL!	4	4	0	3	2	2	1	0	0	0	2	1	2
sakiet	0	13	0	1	1	2	2	1	1	1	0	2	2	0	0	1	0	0	0	1	2	1	0		0	0	0	0	0	#NULL!	0	#NULL!	#NULL!	#NULL!	#NULL!	#NULL!	1	2	0	3	1	2	1	1	2	0	2	2	1
sakiet	1	12	0	1	0	2	2	1	1	1	1	1	1	0	0	0	0	0	0	0	0	#NULL!	0		0	0	0	0	0	#NULL!	0	#NULL!	#NULL!	#NULL!	#NULL!	#NULL!	2	0	0	3	2	2	1	2	2	1	1	2	1
sakiet	1	12	0	1	1	2	3	1	1	1	0	4	2	0	0	4	0	0	1	0	2	2	0		0	0	0	0	0	#NULL!	0	#NULL!	#NULL!	#NULL!	#NULL!	#NULL!	4	2	1	3	2	2	1	1	2	1	2	1	2
sakiet	0	12	0	0	1	2	0	1	1	1	0	3	3	0	0	0	0	0	0	0	4	0	0		0	4	3	3	1	3	2	0	2	1	0	2	0	0	1	1	2	0	1	0	2	1	0	1	2
sakiet	1	12	0	1	1	3	1	1	1	1	0	1	1	0	0	1	0	1	1	0	0	#NULL!	0		0	1	1	0	1	0	1	#NULL!	#NULL!	#NULL!	#NULL!	2	2	2	1	3	2	0	1	1	2	2	1	1	1
sakiet	1	12	0	1	1	1	1	1	1	1	0	1	1	0	2	1	0	0	0	0	0	#NULL!	0		1	3	1	1	1	0	2	0	0	2	2	0	0	0	1	2	1	0	0	0	1	2	1	1	1
sakiet	0	12	0	1	0	3	3	0	0	0	1	1	1	1	0	0	1	0	1	0	0	#NULL!	0		0	0	0	0	0	#NULL!	0	#NULL!	#NULL!	#NULL!	#NULL!	#NULL!	0	0	0	3	2	2	1	1	0	2	2	0	2
sakiet	1	12	0	1	1	1	1	1	1	1	0	2	2	0	0	0	2	0	0	0	2	1	0		1	2	2	2	0	#NULL!	0	#NULL!	#NULL!	#NULL!	#NULL!	#NULL!	0	0	0	3	1	0	1	0	0	0	2	0	2
sakiet	0	13	0	0	1	1	0	1	1	1	0	1	0	0	0	0	0	0	0	0	2	1	0		0	0	0	0	1	8	2	4	0	1	1	1	2	2	0	3	0	0	0	1	0	0	0	0	1
sakiet	1	12	0	1	0	3	2	1	1	1	1	0	0	0	0	0	0	0	0	0	0	#NULL!	0		0	0	0	0	0	#NULL!	0	#NULL!	#NULL!	#NULL!	#NULL!	#NULL!	2	2	0	2	1	2	0	1	0	0	2	0	2
sakiet	1	14	0	0	1	0	0	0	1	0	1	2	0	0	0	0	0	0	0	0	0	#NULL!	0		0	0	0	0	1	5	1	2	0	2	0	1	0	0	1	0	1	2	2	2	0	0	2	2	1
sakiet	1	12	1	1	1	0	0	1	1	1	1	0	0	0	0	0	0	0	0	0	0	#NULL!	0		0	0	0	0	0	#NULL!	0	#NULL!	#NULL!	#NULL!	#NULL!	#NULL!	2	2	0	3	2	2	0	1	1	1	2	0	2
sakiet	0	14	1	0	1	2	1	1	1	1	0	1	0	0	0	0	0	0	0	0	4	1	0		0	0	0	1	1	8	1	1	2	2	2	2	1	0	0	2	1	2	2	2	2	0	1	1	1
sakiet	1	14	1	0	1	1	1	0	1	1	0	0	0	0	0	0	0	0	0	0	0	0	0		0	0	0	0	0	#NULL!	0	#NULL!	#NULL!	#NULL!	#NULL!	#NULL!	0	2	0	3	2	2	2	1	1	0	2	2	2
sakiet	1	13	1	0	1	3	3	1	1	1	1	2	0	0	0	0	2	0	0	0	2	0	0		2	1	1	2	1	7	2	2	0	0	2	1	1	0	1	3	2	2	1	2	1	2	1	2	2
sakiet	1	15	2	1	0	2	2	1	1	1	1	0	0	0	0	0	0	0	0	0	0	#NULL!	0		0	0	0	0	0	#NULL!	0	#NULL!	#NULL!	#NULL!	#NULL!	#NULL!	0	0	0	3	2	0	1	2	1	0	1	2	2
sakiet	0	13	1	1	0	2	3	1	1	1	0	0	0	0	0	0	0	0	0	0	0	#NULL!	0		0	0	0	0	0	#NULL!	0	#NULL!	#NULL!	#NULL!	#NULL!	#NULL!	4	0	0	3	2	0	0	2	0	0	2	1	0
sakiet	1	12	0	1	1	0	0	1	1	1	0	3	0	0	0	0	0	0	0	0	2	0	0		1	2	2	2	1	0	2	3	2	1	1	2	1	1	1	1	0	2	2	0	0	0	2	0	2
sakiet	0	12	0	1	1	2	1	1	1	1	1	3	1	0	3	0	0	0	0	0	0	#NULL!	0		3	4	2	2	1	8	2	2	2	2	0	2	2	3	1	0	1	2	1	2	0	0	2	1	2
sakiet	1	13	2	1	0	2	0	1	1	1	0	2	0	0	2	0	1	0	0	0	2	0	0		1	1	1	1	1	3	2	2	0	0	1	2	0	0	1	3	2	1	1	2	1	0	2	0	1
sakiet	1	15	2	0	0	2	1	1	1	1	1	4	4	0	0	0	0	1	0	1	1	0	1	by threating	1	1	1	1	1	2	2	2	0	0	1	0	2	2	1	3	2	2	1	2	0	1	2	2	2
sakiet	0	12	0	1	0	1	1	1	1	1	0	1	1	0	0	0	0	0	0	0	0	#NULL!	0		1	3	1	0	1	1	2	2	2	1	2	2	1	1	1	3	2	0	0	2	1	0	2	0	2
sakiet	1	12	0	1	0	2	0	1	1	1	0	0	0	0	0	0	0	0	0	0	0	#NULL!	0		0	0	0	0	0	#NULL!	0	#NULL!	#NULL!	#NULL!	#NULL!	#NULL!	0	0	0	1	2	1	0	2	0	0	2	0	2
sakiet	0	14	2	0	0	2	2	1	1	1	0	4	4	0	3	4	0	0	0	0	0	#NULL!	4		1	5	4	3	1	3	1	#NULL!	1	2	0	1	1	0	1	3	2	2	2	2	2	1	2	2	2
sakiet	1	14	2	1	1	2	2	1	1	1	0	4	2	1	2	4	0	0	1	0	1	2	0		5	4	2	2	1	0	2	4	0	0	1	1	1	0	1	3	2	2	1	2	1	0	1	0	2
sakiet	0	14	2	1	0	2	2	1	1	1	0	0	0	0	0	0	0	0	0	0	0	#NULL!	0		0	0	0	0	0	#NULL!	0	#NULL!	#NULL!	#NULL!	#NULL!	#NULL!	1	2	0	3	1	2	2	1	1	1	1	2	2
sakiet	1	14	2	1	0	1	2	1	1	1	1	2	0	0	2	2	0	0	0	0	0	#NULL!	0		1	1	1	2	1	3	1	#NULL!	#NULL!	#NULL!	#NULL!	2	0	1	1	3	2	2	2	2	0	0	2	1	2
sakiet	1	14	2	1	0	2	1	1	1	1	1	4	0	1	4	2	0	1	1	0	0	#NULL!	0		1	1	1	2	1	3	1	#NULL!	#NULL!	#NULL!	#NULL!	2	0	1	1	3	2	2	2	2	0	1	2	2	2
sakiet	0	14	2	1	0	2	2	1	1	1	1	4	2	0	4	0	0	0	1	2	0	#NULL!	0		5	5	4	5	1	8	1	#NULL!	#NULL!	#NULL!	#NULL!	2	0	0	1	2	2	2	2	0	2	1	2	2	1
sakiet	0	13	1	1	1	2	3	1	1	1	1	1	1	0	0	0	0	0	0	0	0	#NULL!	0		0	0	0	0	0	#NULL!	0	#NULL!	#NULL!	#NULL!	#NULL!	#NULL!	1	0	0	0	1	0	0	1	0	0	1	0	1
sakiet	1	14	2	1	1	1	1	1	1	1	1	2	2	0	0	0	0	0	0	0	1	1	0		1	1	1	1	1	8	1	#NULL!	#NULL!	#NULL!	#NULL!	#NULL!	0	0	0	3	2	1	0	2	1	0	2	0	2
sakiet	0	12	0	1	1	1	1	1	1	1	0	4	4	0	3	3	1	4	4	0	0	#NULL!	1		1	3	2	5	1	8	1	#NULL!	#NULL!	#NULL!	#NULL!	0	1	0	1	3	2	2	0	2	2	0	0	0	2
sakiet	1	14	2	1	1	1	0	1	1	1	1	4	4	0	0	1	0	0	0	4	0	#NULL!	0		2	4	2	5	1	3	2	4	0	1	0	2	4	0	1	3	2	1	0	2	2	0	1	2	2
sakiet	1	14	2	1	0	2	3	1	1	1	0	0	0	0	0	0	0	0	0	0	0	#NULL!	0		0	0	0	0	0	#NULL!	0	#NULL!	#NULL!	#NULL!	#NULL!	#NULL!	3	3	0	2	1	0	0	1	2	2	0	2	1
sakiet	1	14	2	1	0	1	1	1	1	1	0	1	0	0	0	1	0	0	0	0	0	#NULL!	0		0	0	0	0	0	#NULL!	0	#NULL!	#NULL!	#NULL!	#NULL!	#NULL!	4	4	0	3	1	2	2	2	1	0	2	1	2
sakiet	0	14	2	1	0	0	1	1	1	1	1	0	0	0	0	0	0	0	0	0	0	#NULL!	0		0	0	0	0	0	#NULL!	0	#NULL!	#NULL!	#NULL!	#NULL!	#NULL!	4	3	0	3	2	1	1	2	1	0	1	1	1
sakiet	1	14	2	1	1	0	0	1	1	1	1	3	1	0	0	2	1	0	0	2	2	#NULL!	1		2	1	1	4	1	8	2	4	2	0	0	1	1	1	2	3	1	2	2	1	2	1	1	2	2
sakiet	0	14	2	1	1	2	1	1	1	1	0	2	2	0	0	1	0	1	0	2	0	#NULL!	0		1	3	1	2	1	8	2	3	0	0	2	2	3	1	3	2	1	1	1	1	0	1	2	1	2
sakiet	0	13	1	1	1	2	3	1	1	1	0	1	1	0	0	0	0	0	0	0	0	#NULL!	0		5	5	2	0	0	#NULL!	0	#NULL!	#NULL!	#NULL!	#NULL!	#NULL!	0	0	0	2	2	2	0	2	2	1	1	0	1
sakiet	1	13	1	1	1	3	2	1	1	1	0	1	1	0	0	0	0	0	0	0	0	#NULL!	0		0	0	0	0	0	#NULL!	0	#NULL!	#NULL!	#NULL!	#NULL!	#NULL!	0	0	0	3	2	1	1	2	2	2	2	2	2
sakiet	1	14	0	0	1	2	3	1	1	1	0	4	1	1	2	1	0	4	0	0	0	#NULL!	0		1	1	1	1	1	0	2	0	0	0	1	1	2	2	1	0	2	0	2	2	0	2	2	2	2
sakiet	0	12	0	1	1	2	3	1	1	1	0	1	1	0	0	1	0	0	0	0	0	#NULL!	0		3	4	2	0	0	#NULL!	0	#NULL!	#NULL!	#NULL!	#NULL!	#NULL!	0	2	0	3	2	0	0	2	0	0	1	0	2
sakiet	1	12	0	1	1	1	2	1	1	1	1	0	0	0	0	0	0	0	0	0	0	#NULL!	0		0	0	0	0	0	#NULL!	0	#NULL!	#NULL!	#NULL!	#NULL!	#NULL!	0	0	0	3	2	2	0	2	0	2	2	1	2
sakiet	0	12	0	1	1	1	1	1	1	1	0	0	0	0	0	0	0	0	0	0	0	#NULL!	0		0	0	0	0	0	#NULL!	0	#NULL!	#NULL!	#NULL!	#NULL!	#NULL!	0	1	0	3	2	2	0	2	0	0	2	2	2
sakiet	0	13	0	0	1	1	1	1	1	1	1	2	2	0	0	0	0	1	2	0	0	#NULL!	0		1	4	4	1	1	5	2	#NULL!	2	1	1	0	2	3	2	1	0	0	1	2	1	1	2	0	0
sakiet	1	12	0	1	0	3	2	0	1	1	0	4	4	0	0	4	0	1	1	3	4	2	0		3	3	1	3	1	0	2	2	0	0	1	2	3	3	1	1	1	0	0	1	0	0	1	0	1
sakiet	0	14	1	1	0	2	2	1	1	1	0	2	2	0	0	0	0	0	0	0	1	0	0		2	2	2	1	1	4	2	3	0	2	1	1	1	1	2	3	2	2	2	2	2	2	2	2	0
sakiet	0	16	2	0	1	2	0	0	0	1	1	4	4	0	0	1	1	0	0	0	2	2	0		1	3	2	1	1	0	1	#NULL!	0	1	1	0	1	2	2	1	1	2	0	2	1	1	0	1	2
sakiet	1	12	0	1	0	1	0	1	1	1	0	2	2	1	0	0	0	0	0	0	0	#NULL!	0		1	2	2	2	1	0	2	2	0	0	1	2	3	4	1	3	2	0	0	2	0	0	2	0	2
sakiet	1	13	1	1	1	0	0	1	1	1	0	4	2	4	2	1	2	0	1	4	0	#NULL!	1	they said im orphan	1	5	2	1	1	0	1	#NULL!	0	0	1	0	2	0	1	3	2	1	1	1	1	2	2	2	2
sakiet	0	16	0	1	1	3	0	1	1	1	1	1	0	0	0	0	0	0	1	0	0	#NULL!	0		0	0	0	0	0	#NULL!	0	#NULL!	#NULL!	#NULL!	#NULL!	#NULL!	4	4	0	2	2	0	2	2	2	2	2	0	2
sakiet	1	13	0	1	1	0	1	0	1	1	1	0	0	0	0	0	0	0	0	0	0	#NULL!	0		0	0	0	0	0	#NULL!	0	#NULL!	#NULL!	#NULL!	#NULL!	#NULL!	0	0	0	2	2	0	1	2	0	0	2	1	1
sakiet	0	13	0	1	1	1	1	1	1	1	0	0	0	0	0	0	0	0	0	0	0	#NULL!	0		0	0	0	0	0	#NULL!	0	#NULL!	#NULL!	#NULL!	#NULL!	#NULL!	1	1	0	3	1	0	2	1	1	0	2	1	1
sakiet	1	13	1	1	1	1	0	1	1	1	0	4	0	0	2	0	4	0	0	0	0	#NULL!	0		1	1	1	1	1	9	1	0	2	2	2	2	2	0	1	2	2	0	2	2	0	2	2	2	2
sakiet	0	15	2	1	1	2	1	1	1	1	0	4	4	0	4	0	4	4	0	4	1	0	0		1	5	4	5	1	1	2	3	1	0	0	0	0	0	1	1	2	2	2	0	2	0	0	2	0
sakiet	0	13	1	1	1	2	0	1	1	1	1	1	0	0	0	0	0	0	0	0	0	#NULL!	0		0	0	0	0	0	#NULL!	0	#NULL!	#NULL!	#NULL!	#NULL!	#NULL!	0	0	0	3	2	2	0	2	0	0	2	2	2
sakiet	1	13	1	1	1	2	1	1	1	1	0	4	0	0	4	1	4	1	0	0	0	#NULL!	0		3	2	2	2	1	0	1	#NULL!	#NULL!	#NULL!	#NULL!	2	1	0	1	3	2	2	2	2	2	0	1	0	2
sakiet	1	14	2	1	1	1	1	1	1	1	0	0	0	0	0	0	0	0	0	0	0	#NULL!	0		0	0	0	0	0	#NULL!	0	#NULL!	#NULL!	#NULL!	#NULL!	#NULL!	2	0	0	0	1	2	0	2	1	0	1	1	1
sakiet	1	13	0	1	1	2	1	1	1	1	1	4	4	0	0	0	1	0	1	0	2	1	0		1	1	1	2	1	0	1	#NULL!	#NULL!	#NULL!	#NULL!	1	0	0	1	3	2	2	2	2	0	0	2	0	2
sakiet	0	13	0	1	1	1	1	1	1	1	0	3	0	0	0	0	0	0	0	0	0	#NULL!	3		3	3	1	1	1	0	2	3	1	1	1	1	2	2	1	1	1	0	0	1	0	0	1	0	2
sakiet	1	13	1	1	1	0	0	1	1	1	0	4	1	4	0	4	1	0	0	0	1	2	0		5	5	4	2	1	2	1	#NULL!	#NULL!	#NULL!	#NULL!	2	2	2	1	3	2	0	1	2	1	0	2	1	2
sakiet	0	13	0	1	1	1	0	1	1	1	0	2	1	2	0	0	0	0	0	0	2	1	0		2	3	1	2	1	3	1	#NULL!	#NULL!	#NULL!	#NULL!	2	0	0	1	3	2	0	0	2	0	1	2	1	0
sakiet	1	13	0	1	1	1	2	1	1	1	0	0	0	0	0	0	0	0	0	0	0	#NULL!	0		0	0	0	0	0	#NULL!	0	#NULL!	#NULL!	#NULL!	#NULL!	#NULL!	3	2	0	3	2	1	0	1	1	0	2	0	2
sakiet	1	15	1	0	1	2	2	1	1	1	0	4	2	2	0	1	0	0	0	0	4	2	0		1	1	2	1	1	1	1	#NULL!	#NULL!	#NULL!	#NULL!	2	4	0	1	3	2	2	1	1	2	0	1	2	2
sakiet	1	13	1	1	1	1	0	1	1	1	1	0	0	0	0	0	0	0	0	0	0	#NULL!	0		0	0	0	0	0	#NULL!	0	#NULL!	#NULL!	#NULL!	#NULL!	#NULL!	2	2	0	2	1	2	0	0	0	1	1	0	1
sakiet	0	15	1	0	1	1	1	1	1	1	0	1	0	1	0	0	0	0	0	0	0	#NULL!	0		0	0	0	0	0	#NULL!	0	#NULL!	#NULL!	#NULL!	#NULL!	#NULL!	0	4	0	3	2	1	0	2	2	2	2	2	2
sakiet	1	15	2	1	1	2	1	1	1	1	0	1	0	1	0	0	0	0	0	0	0	#NULL!	0		0	0	0	0	0	#NULL!	0	#NULL!	#NULL!	#NULL!	#NULL!	#NULL!	0	4	0	3	2	1	0	2	2	2	2	2	2
sakiet	1	14	2	1	1	2	0	1	1	1	1	0	0	0	0	0	0	0	0	0	0	#NULL!	0		0	0	0	0	0	#NULL!	0	#NULL!	#NULL!	#NULL!	#NULL!	#NULL!	0	0	0	2	2	2	1	2	0	0	2	2	2
sakiet	0	14	0	0	1	0	0	1	1	1	1	3	1	1	2	2	0	0	0	0	0	#NULL!	0		1	3	1	2	1	3	1	#NULL!	#NULL!	#NULL!	#NULL!	1	1	2	1	1	2	2	0	2	2	0	1	2	0
sakiet	1	14	2	1	1	2	1	1	1	1	0	0	0	0	0	0	0	0	0	0	0	#NULL!	0		0	0	0	0	0	#NULL!	0	#NULL!	#NULL!	#NULL!	#NULL!	#NULL!	4	0	0	3	2	0	1	1	0	0	2	2	2
sakiet	1	14	2	1	1	2	0	1	1	1	1	2	0	0	0	0	1	0	1	0	0	#NULL!	0		1	1	1	1	1	0	1	#NULL!	#NULL!	#NULL!	#NULL!	2	0	2	1	2	0	2	2	2	2	1	0	2	1
sakiet	0	14	2	1	1	2	2	1	1	1	0	0	0	0	0	0	0	0	0	0	0	#NULL!	0		0	0	0	0	0	#NULL!	0	#NULL!	#NULL!	#NULL!	#NULL!	#NULL!	1	1	0	0	1	2	1	2	2	1	2	1	1
sakiet	1	14	2	1	1	2	1	1	1	1	0	0	0	0	0	0	0	0	0	0	0	#NULL!	0		0	0	0	0	0	#NULL!	0	#NULL!	#NULL!	#NULL!	#NULL!	#NULL!	1	0	0	3	1	0	1	1	2	2	1	2	1
sakiet	1	14	2	1	1	2	2	1	1	1	1	0	0	0	0	0	0	0	0	0	0	#NULL!	0		0	0	0	0	0	#NULL!	0	#NULL!	#NULL!	#NULL!	#NULL!	#NULL!	1	2	0	3	2	1	1	2	1	1	1	0	2
sakiet	1	12	0	1	0	2	3	1	1	1	0	4	4	4	4	4	4	4	4	4	0	#NULL!	4	beating me	5	1	1	1	1	0	1	#NULL!	#NULL!	#NULL!	#NULL!	2	0	0	1	2	2	2	2	1	1	0	2	2	2
sakiet	0	15	2	0	0	1	1	1	1	1	1	2	2	0	0	0	0	0	0	0	2	1	0		1	1	1	1	1	3	1	#NULL!	#NULL!	#NULL!	#NULL!	1	2	2	1	1	0	1	0	1	2	0	0	1	1
sakiet	0	16	2	0	0	3	3	0	1	1	0	0	0	0	0	0	0	0	0	0	0	#NULL!	0		0	0	0	0	0	#NULL!	0	#NULL!	#NULL!	#NULL!	#NULL!	#NULL!	3	0	0	0	2	2	2	1	2	1	2	2	0
sakiet	1	11	0	1	1	2	1	1	1	1	0	2	2	0	0	0	2	0	0	1	0	#NULL!	0		3	2	2	1	1	0	2	2	0	0	1	1	4	4	1	3	2	2	0	2	1	0	2	2	2
sakiet	1	12	0	1	1	1	1	1	1	1	1	1	0	0	0	0	1	0	0	0	0	#NULL!	0		0	0	0	0	0	#NULL!	0	#NULL!	#NULL!	#NULL!	#NULL!	#NULL!	0	0	0	3	2	0	1	2	2	0	2	2	2
sakiet	0	12	0	1	1	1	1	1	1	1	1	0	0	0	0	0	0	0	0	0	0	#NULL!	0		0	0	0	0	0	#NULL!	0	#NULL!	#NULL!	#NULL!	#NULL!	#NULL!	2	0	0	3	2	0	1	2	1	1	2	1	1
sakiet	1	12	0	1	1	2	1	1	1	1	1	2	0	0	2	0	0	0	0	0	0	#NULL!	0		3	2	2	1	1	0	2	4	0	0	1	1	4	4	1	1	2	2	0	2	1	0	2	2	2
sakiet	1	11	0	1	1	2	1	1	1	1	1	2	2	0	0	0	0	0	0	2	0	#NULL!	0		3	2	2	1	1	1	1	#NULL!	0	0	1	1	4	4	1	3	2	2	1	2	1	0	2	2	2
sakiet	0	15	2	1	0	1	1	0	1	1	0	2	2	0	0	0	0	2	0	1	0	#NULL!	0		1	4	2	2	1	3	2	3	1	1	2	1	2	1	1	0	1	0	0	1	0	0	1	0	1
sakiet	1	12	0	1	1	1	0	1	1	1	0	1	0	0	0	1	0	0	0	0	0	#NULL!	0		0	0	0	0	0	#NULL!	0	#NULL!	#NULL!	#NULL!	#NULL!	#NULL!	1	2	0	2	1	0	2	2	2	1	2	0	2
sakiet	0	12	0	0	0	1	0	1	1	1	1	0	0	0	0	0	0	0	0	0	0	#NULL!	0		0	0	0	0	0	#NULL!	0	#NULL!	#NULL!	#NULL!	#NULL!	#NULL!	0	0	0	1	1	2	0	2	0	0	2	1	2
sakiet	0	12	0	1	1	1	1	1	1	1	1	4	4	4	4	4	4	4	4	4	4	0	0		3	5	4	5	1	6	2	4	2	2	2	2	3	3	3	3	2	2	0	0	2	2	1	2	0
sakiet	1	16	2	0	1	2	2	1	1	1	0	0	0	0	0	0	0	0	0	0	0	#NULL!	0		0	0	0	0	0	#NULL!	0	#NULL!	#NULL!	#NULL!	#NULL!	#NULL!	2	4	0	3	2	2	0	2	0	0	1	0	2
sakiet	1	14	2	1	1	2	1	1	1	1	1	1	0	0	0	0	0	0	0	0	0	#NULL!	0		0	0	0	0	0	#NULL!	0	#NULL!	#NULL!	#NULL!	#NULL!	#NULL!	1	1	0	3	2	0	0	2	0	0	2	1	2
sakiet	0	14	2	1	0	1	1	1	1	1	0	0	0	0	0	0	0	0	0	0	0	#NULL!	0		0	0	0	0	0	#NULL!	0	#NULL!	#NULL!	#NULL!	#NULL!	#NULL!	2	2	0	1	2	1	0	0	1	2	1	0	0
sakiet	0	15	2	0	1	3	2	1	1	1	0	0	0	0	0	0	0	0	0	0	0	#NULL!	0		0	0	0	0	0	#NULL!	0	#NULL!	#NULL!	#NULL!	#NULL!	#NULL!	1	1	0	3	2	1	0	2	0	0	2	1	2
sakiet	1	13	1	1	0	3	3	1	1	1	0	0	4	4	4	3	4	0	1	0	2	1	0		1	4	2	1	1	3	2	3	2	1	0	0	0	3	2	2	2	1	1	1	1	2	1	2	2
sakiet	0	16	2	0	0	3	2	0	1	1	0	2	0	0	2	0	0	0	0	0	0	#NULL!	0		5	4	4	2	1	8	2	2	0	0	1	2	2	2	1	3	1	2	0	2	1	0	1	2	1
sakiet	1	13	1	1	0	2	1	1	1	1	1	4	4	4	0	2	0	0	0	2	0	#NULL!	0		1	2	3	1	1	1	1	#NULL!	#NULL!	#NULL!	#NULL!	2	4	0	1	1	0	1	0	1	1	2	2	0	1
sakiet	0	15	2	0	1	0	0	1	1	1	1	0	0	0	0	0	0	0	0	0	0	#NULL!	0		0	0	0	0	0	#NULL!	0	#NULL!	#NULL!	#NULL!	#NULL!	#NULL!	0	1	0	3	2	1	1	2	2	2	0	2	1
sakiet	1	16	2	1	1	1	1	1	1	1	0	0	0	0	0	0	0	0	0	0	0	#NULL!	0		0	0	0	0	0	#NULL!	0	#NULL!	#NULL!	#NULL!	#NULL!	#NULL!	3	0	0	3	2	1	2	2	2	0	2	2	2
sakiet	1	14	2	1	0	2	3	1	1	1	0	4	2	0	0	4	0	0	0	0	2	1	0		1	1	1	1	1	2	1	#NULL!	#NULL!	#NULL!	#NULL!	2	1	2	1	3	2	0	1	2	2	1	2	1	2
sakiet	0	15	2	1	1	0	0	0	1	1	0	1	1	0	0	0	0	0	0	0	0	#NULL!	0		0	0	0	0	0	#NULL!	0	#NULL!	#NULL!	#NULL!	#NULL!	#NULL!	1	1	0	3	2	2	0	1	2	1	1	1	1
sakiet	1	14	2	1	1	1	0	1	1	1	0	0	0	0	0	0	0	0	0	0	0	#NULL!	0		0	0	0	0	0	#NULL!	0	#NULL!	#NULL!	#NULL!	#NULL!	#NULL!	4	0	0	3	2	0	2	2	2	2	2	0	2
sakiet	0	15	2	0	1	3	3	1	1	1	1	0	0	0	0	0	0	0	0	0	0	#NULL!	0		0	0	0	0	0	#NULL!	0	#NULL!	#NULL!	#NULL!	#NULL!	#NULL!	0	0	0	2	2	1	0	1	0	0	2	1	2
sakiet	0	14	2	1	1	3	3	1	1	1	0	0	0	0	0	0	0	0	0	0	0	#NULL!	0		0	0	0	0	0	#NULL!	0	#NULL!	#NULL!	#NULL!	#NULL!	#NULL!	0	0	0	0	2	1	1	1	1	2	2	2	2
sakiet	1	11	0	1	1	0	1	1	1	1	0	3	0	0	0	3	0	0	0	0	0	#NULL!	1		1	3	1	1	1	0	2	4	2	1	0	0	3	2	1	2	2	0	0	0	0	0	2	1	2
sakiet	1	14	1	0	1	1	0	1	1	1	0	4	2	4	0	0	0	0	0	0	0	#NULL!	0		1	2	2	1	1	2	1	#NULL!	#NULL!	#NULL!	#NULL!	2	2	2	1	3	2	1	2	0	0	2	2	2	1
sakiet	0	14	0	0	1	2	1	1	1	1	0	4	4	2	2	4	0	1	4	2	0	#NULL!	4		2	4	4	4	1	0	2	3	1	0	1	0	1	0	1	1	1	0	1	0	0	1	1	1	0
sakiet	0	13	0	1	1	2	2	1	1	1	0	4	1	0	2	0	0	0	1	2	4	0	0		1	3	1	1	1	1	1	#NULL!	#NULL!	#NULL!	#NULL!	0	1	0	1	1	1	0	1	1	2	0	2	1	1
sakiet	1	14	0	0	1	2	2	1	1	1	0	4	0	4	0	4	0	0	4	0	1	2	0		1	1	1	2	1	2	1	#NULL!	#NULL!	#NULL!	#NULL!	2	0	0	1	3	2	2	2	2	2	2	2	2	0
sakiet	0	14	0	0	1	2	1	0	0	0	0	4	2	1	2	0	0	1	0	0	1	1	0		1	4	1	2	1	1	1	#NULL!	#NULL!	#NULL!	#NULL!	0	2	3	1	1	0	1	1	0	2	0	1	2	0
sakiet	1	14	1	1	0	2	2	1	1	1	0	3	1	1	0	1	0	0	0	1	0	#NULL!	1		3	1	1	1	1	7	2	4	0	1	1	0	2	2	1	2	1	2	0	1	2	1	0	2	1
sakiet	0	12	0	1	1	0	0	1	1	1	0	3	0	0	1	0	1	3	0	3	1	0	0		2	1	2	2	1	2	2	2	2	1	2	1	0	2	1	2	2	0	0	2	1	2	2	2	0
sakiet	0	14	0	1	1	1	1	1	1	1	0	0	0	0	0	0	0	0	0	0	0	#NULL!	0		0	0	0	0	0	#NULL!	0	#NULL!	#NULL!	#NULL!	#NULL!	#NULL!	3	1	0	3	1	0	0	1	1	1	1	1	2
sakiet	1	11	0	1	1	0	0	1	1	1	0	1	1	0	0	0	0	0	0	0	0	#NULL!	0		0	0	0	0	0	#NULL!	0	#NULL!	#NULL!	#NULL!	#NULL!	#NULL!	2	1	0	3	2	1	1	2	1	1	2	1	2
sakiet	1	14	0	0	1	1	1	1	1	1	1	3	1	0	2	1	3	0	2	0	2	2	0		2	2	2	2	1	3	2	4	1	1	0	0	0	0	1	3	1	2	1	1	2	0	0	2	2
sakiet	0	13	0	0	1	2	0	1	1	0	1	2	0	2	0	0	0	1	0	0	2	2	0		1	1	1	2	1	0	2	2	2	1	1	1	0	2	1	2	2	0	0	0	0	2	2	0	0
sakiet	0	14	1	0	1	1	1	1	1	1	0	0	0	0	0	0	0	0	0	0	0	#NULL!	0		0	0	0	0	0	#NULL!	0	#NULL!	#NULL!	#NULL!	#NULL!	#NULL!	0	0	0	1	1	1	2	2	0	0	2	1	1
sakiet	1	15	0	0	1	2	2	1	1	1	0	4	3	2	4	3	4	2	3	1	1	2	0		4	2	2	4	1	2	2	4	2	0	1	1	4	4	2	2	2	2	2	2	2	1	2	2	1
sakiet	1	12	0	1	1	2	1	1	1	1	1	0	0	0	0	0	0	0	0	0	0	#NULL!	0		0	0	0	0	0	#NULL!	0	#NULL!	#NULL!	#NULL!	#NULL!	#NULL!	4	0	0	3	2	0	2	2	1	0	2	2	2
sakiet	1	16	1	0	1	1	1	1	1	1	0	0	0	0	0	0	0	0	0	0	0	#NULL!	0		0	0	0	0	0	#NULL!	0	#NULL!	#NULL!	#NULL!	#NULL!	#NULL!	0	0	0	3	2	2	1	2	0	1	2	2	2
sakiet	0	15	2	1	1	1	1	1	1	1	0	0	0	0	0	0	0	0	0	0	0	#NULL!	0		0	0	0	0	0	#NULL!	0	#NULL!	#NULL!	#NULL!	#NULL!	#NULL!	4	1	0	3	2	2	0	2	0	0	2	0	2
sakiet	0	16	2	1	1	2	1	1	1	1	1	1	1	0	0	0	0	0	0	0	0	#NULL!	0		0	0	0	0	1	6	1	#NULL!	#NULL!	#NULL!	#NULL!	0	0	4	0	3	1	2	0	0	2	2	1	1	1
sakiet	0	14	2	1	1	1	0	1	1	1	1	1	0	0	0	0	0	0	0	0	0	#NULL!	0		0	0	0	0	0	#NULL!	0	#NULL!	#NULL!	#NULL!	#NULL!	#NULL!	3	0	0	0	1	2	1	0	1	0	2	1	2
sakiet	1	13	1	1	0	3	3	1	1	1	0	4	4	0	0	2	0	0	0	0	0	#NULL!	0		1	3	1	2	1	3	2	1	1	0	1	1	1	4	1	3	2	1	2	2	2	2	2	2	1
sakiet	0	12	1	1	0	3	2	1	1	1	0	1	0	1	0	1	0	0	0	1	0	#NULL!	0		1	3	1	0	0	#NULL!	0	#NULL!	#NULL!	#NULL!	#NULL!	#NULL!	0	2	0	3	2	1	2	2	1	2	1	1	2
sakiet	1	14	1	1	0	3	2	1	1	1	0	0	0	0	0	0	0	0	0	0	0	#NULL!	0		0	0	0	0	0	#NULL!	0	#NULL!	#NULL!	#NULL!	#NULL!	#NULL!	1	1	0	3	2	1	2	2	2	0	1	0	1
sakiet	0	13	1	1	0	3	3	1	1	1	1	1	1	0	0	0	0	0	0	0	0	#NULL!	0		1	1	1	0	0	#NULL!	0	#NULL!	#NULL!	#NULL!	#NULL!	#NULL!	1	1	0	3	2	1	1	2	1	2	2	2	1
sakiet	1	13	1	1	0	2	2	1	1	1	0	0	0	0	0	0	0	0	0	0	0	#NULL!	0		0	0	0	0	0	#NULL!	0	#NULL!	#NULL!	#NULL!	#NULL!	#NULL!	0	0	0	3	2	2	0	1	0	0	2	0	2
sakiet	0	14	2	1	1	2	1	0	1	1	0	2	2	0	0	0	0	0	2	0	0	#NULL!	0		3	1	1	2	1	1	1	#NULL!	#NULL!	#NULL!	#NULL!	2	4	3	1	3	2	0	1	1	2	0	1	1	2
sakiet	1	14	2	1	1	2	1	0	1	1	0	0	0	0	0	0	0	0	0	0	0	#NULL!	0		0	0	0	0	0	#NULL!	0	#NULL!	#NULL!	#NULL!	#NULL!	#NULL!	4	3	0	2	2	1	1	1	0	0	2	1	2
sakiet	0	14	2	1	1	1	1	1	1	1	0	1	0	1	0	0	0	0	0	0	0	#NULL!	0		0	0	0	0	0	#NULL!	0	#NULL!	#NULL!	#NULL!	#NULL!	#NULL!	4	2	0	3	2	1	0	2	1	2	2	0	2
sakiet	0	15	2	1	1	2	1	1	1	1	0	0	0	0	0	0	0	0	0	0	0	#NULL!	0		0	0	0	0	0	#NULL!	0	#NULL!	#NULL!	#NULL!	#NULL!	#NULL!	0	0	0	3	2	0	0	2	0	1	2	0	2
sakiet	0	14	2	1	1	2	2	1	1	1	1	1	0	0	0	1	1	0	0	0	0	#NULL!	0		0	0	0	0	0	#NULL!	0	#NULL!	#NULL!	#NULL!	#NULL!	#NULL!	3	0	0	3	1	0	0	1	1	1	0	1	2
sakiet	0	13	1	1	0	1	2	1	1	1	0	2	2	0	2	0	0	0	1	0	1	1	0		2	3	1	2	1	8	1	2	2	2	0	2	2	2	1	2	2	0	0	1	0	2	2	1	1
sakiet	1	12	1	1	0	3	3	1	1	1	0	0	0	0	0	0	0	0	0	0	0	#NULL!	0		0	0	0	0	0	#NULL!	0	#NULL!	#NULL!	#NULL!	#NULL!	#NULL!	1	0	0	3	2	0	0	1	0	0	2	1	1
sakiet	1	13	1	1	0	3	2	1	1	1	0	0	0	0	0	0	0	0	0	0	0	#NULL!	0		0	0	0	0	0	#NULL!	0	#NULL!	#NULL!	#NULL!	#NULL!	#NULL!	3	3	0	3	2	0	1	0	1	0	1	1	1
sakiet	1	13	1	1	0	1	2	1	1	1	0	2	2	0	2	2	1	0	1	0	0	#NULL!	0		1	1	1	1	1	0	2	3	2	2	2	0	0	1	1	0	2	2	0	1	1	2	0	0	1
sakiet	0	13	1	1	1	1	0	1	1	1	1	1	0	0	0	0	1	1	1	0	1	1	0		0	0	0	0	1	4	0	#NULL!	#NULL!	#NULL!	#NULL!	#NULL!	0	0	0	0	1	0	1	1	1	1	1	1	1
sakiet	1	13	1	1	0	0	1	1	1	1	1	1	0	0	0	0	0	0	0	0	0	#NULL!	0		0	0	0	0	0	#NULL!	1	#NULL!	0	1	1	2	2	0	0	2	1	0	1	0	0	0	2	0	0
sakiet	1	13	1	1	0	1	1	1	1	1	0	1	1	0	0	0	0	0	0	0	1	0	0		1	1	1	1	1	0	1	#NULL!	2	2	1	2	0	2	1	3	2	1	0	1	2	2	1	2	2
sakiet	0	13	1	1	1	2	2	1	1	1	0	1	1	0	1	0	0	0	1	0	0	#NULL!	0		0	0	0	0	1	0	1	#NULL!	0	0	1	0	0	0	1	0	2	2	1	0	2	1	1	0	0
sakiet	0	14	1	0	0	2	0	1	1	1	0	1	1	0	0	0	0	0	0	0	0	#NULL!	0		0	0	0	0	0	0	0	#NULL!	#NULL!	#NULL!	#NULL!	#NULL!	1	0	0	2	0	1	2	2	0	1	2	2	0
sakiet	0	13	1	0	0	3	2	1	1	1	0	1	0	0	0	1	0	0	1	0	1	1	0		1	1	4	0	1	4	1	#NULL!	#NULL!	#NULL!	#NULL!	2	1	3	1	1	2	0	2	2	2	0	0	2	0
sakiet	1	13	1	1	1	2	1	1	1	1	0	0	0	0	0	0	0	0	0	0	0	#NULL!	0		0	0	0	0	0	#NULL!	0	#NULL!	#NULL!	#NULL!	#NULL!	#NULL!	0	0	0	3	2	0	2	2	0	0	2	0	2
sakiet	1	13	1	1	0	2	2	1	1	1	1	2	2	0	0	2	0	0	0	1	2	0	0		2	1	1	2	1	8	1	#NULL!	#NULL!	#NULL!	#NULL!	0	2	1	1	3	2	2	1	2	0	0	1	1	1
sakiet	0	14	1	0	0	3	1	1	1	1	0	2	2	0	0	0	0	0	0	0	2	0	0		1	4	2	2	1	8	2	4	2	2	2	1	0	1	1	0	1	2	0	1	0	1	0	1	1
sakiet	0	13	1	1	0	2	0	1	1	1	1	4	4	0	0	0	0	0	0	4	1	1	0		1	4	2	3	1	1	1	#NULL!	#NULL!	#NULL!	#NULL!	0	1	2	1	3	2	0	1	0	0	0	2	0	2
sakiet	1	12	0	1	0	3	3	1	1	1	0	1	0	0	0	0	0	0	0	0	0	#NULL!	1		1	2	2	1	1	3	1	#NULL!	#NULL!	#NULL!	#NULL!	1	0	0	1	0	1	2	0	1	2	2	0	1	0
sakiet	0	13	0	1	0	3	3	1	1	1	0	0	0	0	0	0	0	0	0	0	0	#NULL!	0		0	0	0	0	0	#NULL!	0	#NULL!	#NULL!	#NULL!	#NULL!	#NULL!	0	0	0	3	1	0	2	2	0	1	0	1	2
sakiet	0	17	0	0	1	1	0	1	1	1	1	2	2	2	0	0	0	0	0	0	1	1	0		5	5	2	0	1	8	1	#NULL!	#NULL!	#NULL!	#NULL!	2	0	0	0	1	2	1	0	0	0	1	0	1	1
sakiet	0	14	0	0	0	2	1	1	1	1	0	0	0	0	0	0	0	0	0	0	0	#NULL!	0		0	0	0	0	0	#NULL!	0	#NULL!	#NULL!	#NULL!	#NULL!	#NULL!	0	0	0	3	0	0	0	0	0	0	0	0	0
sakiet	0	12	0	1	1	3	3	1	1	1	0	1	1	0	0	0	0	0	0	0	0	#NULL!	0		0	0	0	0	0	#NULL!	0	#NULL!	#NULL!	#NULL!	#NULL!	#NULL!	0	0	0	3	0	0	0	0	0	0	2	0	2
sakiet	1	11	0	1	1	1	1	1	1	1	0	2	2	0	0	0	1	0	2	1	1	1	1		2	1	1	1	1	3	1	#NULL!	#NULL!	#NULL!	#NULL!	1	2	3	1	0	2	2	0	2	2	0	1	2	2
sakiet	0	12	0	1	1	3	3	1	1	1	0	0	0	0	0	0	0	0	0	0	0	#NULL!	0		0	0	0	0	0	#NULL!	0	#NULL!	#NULL!	#NULL!	#NULL!	#NULL!	4	0	0	3	2	2	1	2	0	0	2	0	2
sakiet	0	13	0	0	1	0	0	0	1	1	0	2	1	2	0	1	0	0	0	0	0	#NULL!	0		5	4	4	4	1	1	1	#NULL!	#NULL!	#NULL!	#NULL!	1	2	2	1	3	2	0	0	1	1	0	2	2	2
sakiet	1	13	0	1	1	3	3	1	1	1	0	0	0	0	0	0	0	0	0	0	0	#NULL!	0		0	0	0	0	0	#NULL!	0	#NULL!	#NULL!	#NULL!	#NULL!	#NULL!	0	2	0	3	2	2	0	2	2	0	2	2	2
sakiet	0	12	0	1	1	1	3	1	1	1	0	4	1	4	0	4	0	3	0	0	0	#NULL!	0		2	4	2	3	1	8	0	#NULL!	#NULL!	#NULL!	#NULL!	#NULL!	0	2	0	2	0	0	2	0	0	1	0	2	0
sakiet	1	11	0	1	1	3	3	1	1	1	0	4	4	0	2	4	1	0	0	0	0	#NULL!	0		1	3	1	1	1	1	2	2	1	1	1	2	0	0	1	1	1	2	0	0	2	2	0	0	0
sakiet	1	12	0	1	1	0	0	0	1	1	1	0	0	0	0	0	0	0	0	0	0	#NULL!	0		0	0	0	0	0	#NULL!	0	#NULL!	#NULL!	#NULL!	#NULL!	#NULL!	0	0	0	3	2	1	1	0	0	0	2	2	2
sakiet	0	12	0	1	1	2	2	1	1	1	0	0	0	0	0	0	0	0	0	0	0	#NULL!	0		0	0	0	0	0	#NULL!	0	#NULL!	#NULL!	#NULL!	#NULL!	#NULL!	2	0	0	2	2	0	1	2	0	0	2	0	2
sakiet	0	12	0	1	1	0	1	1	1	1	0	0	0	0	0	0	0	0	0	0	0	#NULL!	0		0	0	0	0	0	#NULL!	0	#NULL!	#NULL!	#NULL!	#NULL!	#NULL!	0	0	0	1	2	1	1	0	0	1	2	0	1
sakiet	0	13	1	1	1	2	3	0	1	1	0	4	2	1	0	4	0	0	0	0	2	1	1	hearting with bad talking	3	3	1	1	1	8	2	3	1	1	2	2	0	0	1	2	1	2	0	1	1	2	0	2	1
sakiet	0	13	1	1	1	1	2	1	1	1	0	4	4	1	4	3	4	0	1	0	0	#NULL!	0		1	3	1	2	1	8	2	4	0	0	1	0	0	0	1	3	2	2	0	1	1	0	2	0	2
sakiet	1	13	1	1	1	2	2	1	1	1	0	4	0	0	0	2	0	0	4	0	0	#NULL!	0		1	3	1	4	1	2	1	#NULL!	#NULL!	#NULL!	#NULL!	0	4	2	1	3	2	0	1	2	0	0	1	1	1
sakiet	0	13	1	1	1	3	3	1	1	1	0	1	1	1	3	1	1	1	1	0	0	#NULL!	0		0	0	0	0	0	#NULL!	0	#NULL!	#NULL!	#NULL!	#NULL!	#NULL!	3	3	0	1	2	2	2	0	2	2	2	2	2
sakiet	1	12	1	1	1	3	3	1	1	1	0	4	0	0	0	2	0	0	4	0	1	1	0		1	3	1	4	1	1	1	#NULL!	#NULL!	#NULL!	#NULL!	0	2	2	1	3	2	2	1	2	0	0	1	1	1
sakiet	1	13	1	1	1	1	3	1	1	1	0	1	1	0	0	1	0	0	1	0	0	#NULL!	0		0	0	0	0	0	#NULL!	0	#NULL!	#NULL!	#NULL!	#NULL!	#NULL!	2	0	0	3	2	0	1	0	2	2	2	1	1
sakiet	0	13	1	1	1	3	2	1	1	1	0	0	0	0	0	0	0	0	0	0	0	#NULL!	0		0	0	0	0	0	#NULL!	0	#NULL!	#NULL!	#NULL!	#NULL!	#NULL!	2	2	0	1	1	2	1	1	2	2	2	1	1
sakiet	0	13	1	1	1	3	3	1	1	1	0	2	0	0	0	0	2	0	0	0	3	2	2		0	3	4	4	1	3	1	#NULL!	#NULL!	#NULL!	#NULL!	2	1	0	1	0	1	0	0	2	0	0	2	0	2
sakiet	1	13	1	1	1	1	1	1	1	1	0	1	0	1	0	1	0	0	0	1	1	1	0		0	0	0	0	0	#NULL!	0	#NULL!	#NULL!	#NULL!	#NULL!	#NULL!	2	0	0	3	2	0	1	1	2	1	2	2	1
sakiet	1	12	1	1	0	3	3	1	1	1	0	0	0	0	0	0	0	0	0	0	0	#NULL!	0		0	0	0	0	0	#NULL!	0	#NULL!	#NULL!	#NULL!	#NULL!	#NULL!	1	0	0	3	2	0	0	1	0	0	2	1	1
sakiet	1	13	1	1	0	3	2	1	1	1	0	0	0	0	0	0	0	0	0	0	0	#NULL!	0		0	0	0	0	0	#NULL!	0	#NULL!	#NULL!	#NULL!	#NULL!	#NULL!	3	3	0	3	2	0	1	0	1	0	1	1	1
sakiet	0	13	1	1	0	1	2	1	1	1	0	2	2	0	2	2	1	0	1	0	0	#NULL!	0		1	1	1	1	1	0	2	3	2	2	2	0	0	1	1	0	2	2	0	1	1	2	0	0	1
sakiet	0	13	1	1	1	1	0	1	1	1	1	1	0	0	0	0	1	1	1	0	1	1	0		0	0	0	0	1	4	0	#NULL!	#NULL!	#NULL!	#NULL!	#NULL!	0	0	0	0	1	0	1	1	1	1	1	1	1
sakiet	1	13	1	1	1	0	1	1	1	1	1	1	0	0	0	0	0	0	0	0	0	#NULL!	0		0	0	0	0	0	#NULL!	2	0	0	1	1	2	2	0	0	2	1	0	1	0	0	0	2	0	0
sakiet	0	13	1	1	1	1	1	1	1	1	0	1	1	0	0	0	0	0	0	0	1	0	0		1	1	1	1	1	0	1	#NULL!	2	2	1	2	0	2	1	3	2	1	0	1	2	2	1	2	2
sakiet	0	13	1	1	1	2	2	1	1	1	0	1	1	0	2	0	0	0	1	0	0	#NULL!	0		0	0	0	0	1	0	2	0	0	0	1	0	0	0	1	0	2	2	1	0	2	1	1	0	0
sakiet	0	14	1	0	1	2	0	1	1	1	0	1	1	0	0	0	0	0	0	0	0	#NULL!	0		0	0	0	0	0	0	0	#NULL!	#NULL!	#NULL!	#NULL!	#NULL!	1	0	0	2	0	1	2	2	0	1	2	2	0
sakiet	0	13	1	0	1	3	2	1	1	1	0	1	0	0	0	1	0	0	1	0	1	1	0		1	1	4	0	1	4	1	#NULL!	#NULL!	#NULL!	#NULL!	2	1	3	1	1	2	0	2	2	2	0	0	2	0
sakiet	1	13	1	1	1	2	1	1	1	1	0	0	0	0	0	0	0	0	0	0	0	#NULL!	0		0	0	0	0	0	#NULL!	0	#NULL!	#NULL!	#NULL!	#NULL!	#NULL!	0	0	0	3	2	0	2	2	0	0	2	0	2
sakiet	1	13	1	1	1	2	2	1	1	1	1	2	0	0	0	2	0	0	0	1	2	0	0		2	1	1	2	1	8	1	#NULL!	#NULL!	#NULL!	#NULL!	0	2	1	1	3	2	2	1	2	0	0	1	1	1
sakiet	0	14	1	0	1	3	1	1	1	1	0	2	2	0	0	0	0	0	0	0	2	0	0		1	4	2	2	1	8	2	4	2	2	2	1	0	1	1	0	1	2	0	1	0	1	0	1	1
sakiet	0	13	1	1	1	2	0	1	1	1	1	4	4	0	0	0	0	0	0	4	1	1	0		1	4	2	3	1	1	1	#NULL!	#NULL!	#NULL!	#NULL!	0	1	2	1	3	2	0	1	0	0	0	2	0	2
sakiet	0	13	1	1	1	2	2	1	1	1	0	1	1	0	0	0	0	0	0	0	1	1	0		1	5	4	1	1	1	1	#NULL!	#NULL!	#NULL!	#NULL!	2	2	1	1	3	2	0	0	2	2	1	2	2	2
sakiet	1	13	1	1	1	2	1	1	1	1	1	1	0	1	0	1	0	0	0	0	1	0	0		0	0	0	0	0	#NULL!	0	#NULL!	#NULL!	#NULL!	#NULL!	#NULL!	0	1	0	3	2	1	0	2	2	2	1	1	2
sakiet	0	13	1	1	1	2	2	1	1	1	0	0	0	0	0	0	0	0	0	0	0	#NULL!	0		0	0	0	0	0	#NULL!	0	#NULL!	#NULL!	#NULL!	#NULL!	#NULL!	2	4	0	3	2	1	2	2	0	2	1	1	2
[truncated: 45 more columns]

## Sheet: Codage
gender	0	male
	1	female
school grade	0	7th
	1	8th
	2	9th
grade repetition	0	yes
	1	no
residence	0	urban
	1	rural
father education level	0	no education
	1	primary
	2	secondary
	3	university
mother education level	0	no education
	1	primary
	2	secondary
	3	university
father working status	0	not working
	1	working
mother working status	0	not working
	1	working
living parents	0	both parents
	1	one parent
	2	another
